# Supplementary material for: Complete genome sequence of the kiwifruit bacterial canker pathogen Pseudomonas savastanoi strain MHT1
Source: BMC Microbiol. 2022 Feb 4;22:44. doi: 10.1186/s12866-022-02459-4 (PMC8815115; doi:10.1186/s12866-022-02459-4)
Supplement: Supplementary file 1 — Additional file 1: Table S1. List of blast with Non-Redundant Protein Database (NR) of strain MHT1. Table S2. List of four representative sequenced strains of P. savastanoi. Table S3. List of identified genes related to type III effectors and the type III secretion system in the MHT1 genome. Table S4. List of genes in genomic islands (GIs) of the MHT1 genome. Table S5. Identification of prophages in the MHT1 genome. Table S6. List of genomic islands (GIs) identified in the MHT1 genome. Table S7. Identification of antibiotic resistance genes (ARGs) in the MHT1 genome. Table S8. List of genes with a Ka/Ks values greater than 0.5. Figure S1. The Molecular identification of strain MHT1. A and B, the PCR products of the 16S rDNA and SyrB gene. M: Marker DNA; 1–5, five duplicate samples. C and D, the PCR products in A and B were retrieved and sequenced. Phylogenetic trees were constructed by using software MEGA7.0, according to (NJ) neighbor joining method, the bootstrap replications are 1000. Figure S2. Summary of species distribution of homologs in the Non-Redundant Protein Database (NR). Distribution of different homologous genes, as determined by the NR database. The number of genes involved in the corresponding families is given in parentheses after the species name. Figure S3. The hot-map of average nucleotide identity (ANI) between the strain MHT1 and other four strains. Based on the completion of collinearity alignment, pyani [10] was used to calculate the average nucleotide homology of two genome alignment regions between the target genome and the reference related genome. Figure S4. Classification of CAZymes by the Carbohydrate-Active enZYmes Database. The horizontal axis represents the function classification of enzymes, and the vertical axis represents the number of encoding genes included in the classification. [file 12866_2022_2459_MOESM1_ESM.zip › Table S1.xls]

Query_id	Query_length	Query_start	Query_end	Subject_id	Subject_length	Subject_start	Subject_end	Identity(%)	Positive	Gap	Align_length	Score	E_value	Subject_annotation	Confident
KP808_00005	511	1	511	KTC51412.1	511	1	511	100	1	0	511	1052	0.0	chromosomal replication initiation protein [Pseudomonas syringae ICMP 19498] [Pseudomonas syringae]	YES
KP808_00005	511	1	511	AIJ29224.1	511	1	511	99	0.99	0	511	1047	0.0	chromosomal replication initiator protein DnaA [Pseudomonas syringae]	YES
KP808_00005	511	1	511	WP_057431323.1	511	1	511	99	0.99	0	511	1046	0.0	chromosomal replication initiator protein DnaA [Pseudomonas amygdali]	YES
KP808_00005	511	1	511	RMP84948.1	514	1	514	99	0.99	0.01	514	1046	0.0	Chromosomal replication initiator protein DnaA [Pseudomonas syringae pv. actinidiae] [Pseudomonas syringae]	YES
KP808_00005	511	1	511	ARA78610.1	511	1	511	99	0.99	0	511	1046	0.0	chromosomal replication initiation protein DnaA [Pseudomonas amygdali pv. lachrymans] [Pseudomonas amygdali]	YES
KP808_00005	511	1	511	ARD09620.1	511	1	511	99	0.99	0	511	1045	0.0	chromosomal replication initiation protein DnaA [Pseudomonas savastanoi pv. savastanoi NCPPB 3335] [Pseudomonas savastanoi]	YES
KP808_00005	511	1	511	WP_122368475.1	511	1	511	99	0.99	0	511	1045	0.0	chromosomal replication initiator protein DnaA [Pseudomonas amygdali]	YES
KP808_00005	511	1	511	WP_010199590.1	511	1	511	99	0.99	0	511	1044	0.0	chromosomal replication initiator protein DnaA [Pseudomonas amygdali]	YES
KP808_00005	511	1	511	WP_122269187.1	511	1	511	99	0.99	0	511	1044	0.0	chromosomal replication initiator protein DnaA [Pseudomonas savastanoi]	YES
KP808_00005	511	1	511	WP_057456246.1	511	1	511	99	0.99	0	511	1044	0.0	chromosomal replication initiator protein DnaA [Pseudomonas savastanoi]	YES
KP808_00005	511	1	511	KPW50617.1	524	14	524	99	0.99	0	511	1043	0.0	Chromosomal replication initiator protein DnaA [Pseudomonas syringae pv. broussonetiae] [Pseudomonas syringae]	YES
KP808_00005	511	1	511	WP_005730096.1	511	1	511	99	0.99	0	511	1043	0.0	chromosomal replication initiator protein DnaA [Pseudomonas amygdali]	YES
KP808_00005	511	1	511	KPW90725.1	524	14	524	99	0.99	0	511	1042	0.0	Chromosomal replication initiator protein DnaA [Pseudomonas syringae pv. castaneae] [Pseudomonas syringae]	YES
KP808_00005	511	1	511	Q48QK0.1	511	1	511	99	0.99	0	511	1042	0.0	RecName: Full=Chromosomal replication initiator protein DnaA [Pseudomonas savastanoi pv. phaseolicola 1448A] [Pseudomonas savastanoi]	YES
KP808_00005	511	1	511	RMS86071.1	524	14	524	99	0.99	0	511	1042	0.0	Chromosomal replication initiator protein DnaA [Pseudomonas savastanoi]	YES
KP808_00005	511	1	511	WP_044344304.1	511	1	511	99	0.99	0	511	1042	0.0	chromosomal replication initiator protein DnaA [Pseudomonas meliae]	YES
KP808_00005	511	1	511	RMV12678.1	525	15	525	99	0.99	0	511	1041	0.0	Chromosomal replication initiator protein DnaA [Pseudomonas savastanoi]	YES
KP808_00005	511	1	511	WP_004660477.1	511	1	511	99	0.99	0	511	1041	0.0	chromosomal replication initiator protein DnaA [Pseudomonas savastanoi]	YES
KP808_00005	511	3	511	KPB25329.1	509	1	509	99	0.99	0	509	1041	0.0	Chromosomal replication initiator protein DnaA [Pseudomonas amygdali pv. sesami] [Pseudomonas amygdali]	YES
KP808_00005	511	1	511	KEZ26735.1	514	1	514	99	0.99	0.01	514	1041	0.0	chromosomal replication initiation protein [Pseudomonas amygdali pv. tabaci str. 6605] [Pseudomonas amygdali]	YES
KP808_00010	367	1	367	AIE41639.1	367	1	367	100	1	0	367	743	0.0	DNA polymerase III beta subunit DnaN [Pseudomonas amygdali pv. eriobotryae] [Pseudomonas amygdali]	YES
KP808_00010	367	1	367	AIE41636.1	367	1	367	99	1	0	367	741	0.0	DNA polymerase III beta subunit DnaN [Pseudomonas amygdali pv. myricae] [Pseudomonas amygdali]	YES
KP808_00010	367	1	367	AAZ36500.1	367	1	367	99	0.99	0	367	741	0.0	DNA polymerase III, beta subunit [Pseudomonas savastanoi pv. phaseolicola 1448A] [Pseudomonas savastanoi]	YES
KP808_00010	367	1	367	WP_122222538.1	367	1	367	99	0.99	0	367	740	0.0	DNA polymerase III subunit beta [Pseudomonas syringae group genomosp. 3] [Pseudomonas syringae]	YES
KP808_00010	367	1	367	KAA8718167.1	367	1	367	99	0.99	0	367	740	0.0	DNA polymerase III subunit beta [Pseudomonas cannabina]	YES
KP808_00010	367	1	367	AVB12294.1	367	1	367	99	0.99	0	367	739	0.0	DNA polymerase III subunit beta [Pseudomonas amygdali pv. morsprunorum] [Pseudomonas amygdali]	YES
KP808_00010	367	1	367	WP_024647543.1	367	1	367	99	0.99	0	367	739	0.0	DNA polymerase III subunit beta [Pseudomonas syringae]	YES
KP808_00010	367	1	367	WP_065348732.1	367	1	367	99	0.99	0	367	739	0.0	DNA polymerase III subunit beta [Pseudomonas cerasi]	YES
KP808_00010	367	1	367	WP_054082850.1	367	1	367	99	0.99	0	367	739	0.0	DNA polymerase III subunit beta [Pseudomonas savastanoi]	YES
KP808_00010	367	1	367	KTC51413.1	367	1	367	99	0.99	0	367	739	0.0	DNA polymerase III subunit beta [Pseudomonas syringae ICMP 19498] [Pseudomonas syringae]	YES
KP808_00010	367	1	367	EGH22909.1	367	1	367	99	0.99	0	367	739	0.0	DNA polymerase III subunit beta [Pseudomonas amygdali pv. mori str. 301020] [Pseudomonas amygdali]	YES
KP808_00010	367	1	367	WP_024675075.1	367	1	367	99	0.99	0	367	739	0.0	DNA polymerase III subunit beta [Pseudomonas syringae]	YES
KP808_00010	367	1	367	AIE41634.1	367	1	367	99	0.99	0	367	739	0.0	DNA polymerase III beta subunit DnaN [Pseudomonas savastanoi pv. savastanoi] [Pseudomonas savastanoi]	YES
KP808_00010	367	1	367	WP_122320923.1	367	1	367	99	0.99	0	367	739	0.0	DNA polymerase III subunit beta [Pseudomonas amygdali]	YES
KP808_00010	367	1	367	WP_057456247.1	367	1	367	99	0.99	0	367	738	0.0	DNA polymerase III subunit beta [Pseudomonas savastanoi]	YES
KP808_00010	367	1	367	WP_057431321.1	367	1	367	99	0.99	0	367	738	0.0	DNA polymerase III subunit beta [Pseudomonas amygdali]	YES
KP808_00010	367	1	367	WP_122269186.1	367	1	367	99	0.99	0	367	738	0.0	DNA polymerase III subunit beta [Pseudomonas savastanoi]	YES
KP808_00010	367	1	367	WP_074816471.1	367	1	367	99	0.99	0	367	738	0.0	DNA polymerase III subunit beta [Pseudomonas syringae]	YES
KP808_00010	367	1	367	WP_044344303.1	367	1	367	99	0.99	0	367	737	0.0	DNA polymerase III subunit beta [Pseudomonas meliae]	YES
KP808_00010	367	1	367	AIE41632.1	367	1	367	99	0.99	0	367	737	0.0	DNA polymerase III beta subunit DnaN [Pseudomonas savastanoi pv. savastanoi] [Pseudomonas savastanoi]	YES
KP808_00015	367	1	367	KTC51414.1	367	1	367	100	1	0	367	751	0.0	recombinase RecF [Pseudomonas syringae ICMP 19498] [Pseudomonas syringae]	YES
KP808_00015	367	1	367	WP_103689316.1	367	1	367	99	1	0	367	749	0.0	DNA replication/repair protein RecF [Pseudomonas syringae]	YES
KP808_00015	367	1	367	ALD98364.1	367	1	367	99	1	0	367	749	0.0	recombinase RecF [Pseudomonas syringae UMAF0158] [Pseudomonas syringae]	YES
KP808_00015	367	1	367	Q500U5.1	367	1	367	99	1	0	367	749	0.0	RecName: Full=DNA replication and repair protein RecF [Pseudomonas syringae pv. syringae B728a] [Pseudomonas syringae]	YES
KP808_00015	367	1	367	WP_110392899.1	367	1	367	99	1	0	367	748	0.0	DNA replication/repair protein RecF [Pseudomonas sp. NP28-5]	YES
KP808_00015	367	1	367	WP_072365299.1	367	1	367	99	1	0	367	748	0.0	DNA replication/repair protein RecF [Pseudomonas sp. NFACC10-1]	YES
KP808_00015	367	1	367	WP_074955088.1	367	1	367	99	1	0	367	748	0.0	DNA replication/repair protein RecF [Pseudomonas syringae]	YES
KP808_00015	367	1	367	EGH30025.1	367	1	367	99	0.99	0	367	748	0.0	recombination protein F [Pseudomonas syringae pv. japonica str. M301072] [Pseudomonas syringae]	YES
KP808_00015	367	1	367	WP_122336473.1	367	1	367	99	1	0	367	748	0.0	DNA replication/repair protein RecF [Pseudomonas coronafaciens]	YES
KP808_00015	367	1	367	WP_111522531.1	367	1	367	99	1	0	367	748	0.0	DNA replication/repair protein RecF [Pseudomonas sp. NP10-3]	YES
KP808_00015	367	1	367	WP_010422957.1	367	1	367	99	1	0	367	748	0.0	DNA replication/repair protein RecF [Pseudomonas syringae]	YES
KP808_00015	367	1	367	ARA78612.1	367	1	367	99	0.99	0	367	748	0.0	DNA replication and repair protein RecF [Pseudomonas amygdali pv. lachrymans] [Pseudomonas amygdali]	YES
KP808_00015	367	1	367	WP_032654802.1	367	1	367	99	0.99	0	367	748	0.0	DNA replication/repair protein RecF [Pseudomonas syringae]	YES
KP808_00015	367	1	367	WP_060400502.1	367	1	367	99	1	0	367	748	0.0	DNA replication/repair protein RecF [Pseudomonas syringae]	YES
KP808_00015	367	1	367	SOP94453.1	367	1	367	99	0.99	0	367	747	0.0	DNA replication and repair protein RecF [Pseudomonas syringae pv. syringae] [Pseudomonas syringae]	YES
KP808_00015	367	1	367	KPB24667.1	367	1	367	99	0.99	0	367	747	0.0	DNA replication and repair protein RecF [Pseudomonas syringae pv. syringae] [Pseudomonas syringae]	YES
KP808_00015	367	1	367	WP_122220461.1	367	1	367	99	0.99	0	367	747	0.0	DNA replication/repair protein RecF [Pseudomonas syringae]	YES
KP808_00015	367	1	367	WP_005781336.1	367	1	367	99	0.99	0	367	747	0.0	DNA replication/repair protein RecF [Pseudomonas amygdali]	YES
KP808_00015	367	1	367	WP_003401426.1	367	1	367	99	0.99	0	367	747	0.0	DNA replication/repair protein RecF [Pseudomonas syringae]	YES
KP808_00015	367	1	367	WP_129429991.1	367	1	367	99	0.99	0	367	746	0.0	DNA replication/repair protein RecF [Pseudomonas syringae]	YES
KP808_00020	805	1	805	KTC51415.1	805	1	805	100	1	0	805	1663	0.0	DNA gyrase subunit B [Pseudomonas syringae ICMP 19498] [Pseudomonas syringae]	YES
KP808_00020	805	1	805	RMO96084.1	810	6	810	100	1	0	805	1663	0.0	DNA gyrase subunit B [Pseudomonas syringae pv. persicae] [Pseudomonas syringae]	YES
KP808_00020	805	1	805	WP_054070951.1	805	1	805	99	1	0	805	1662	0.0	DNA topoisomerase (ATP-hydrolyzing) subunit B [Pseudomonas amygdali]	YES
KP808_00020	805	1	805	KPX21171.1	810	6	810	99	1	0	805	1662	0.0	DNA gyrase subunit B [Pseudomonas amygdali pv. eriobotryae] [Pseudomonas amygdali]	YES
KP808_00020	805	1	805	RMM41860.1	810	6	810	99	0.99	0	805	1662	0.0	DNA gyrase subunit B [Pseudomonas syringae pv. aptata] [Pseudomonas syringae]	YES
KP808_00020	805	1	805	ALD98365.1	805	1	805	99	0.99	0	805	1662	0.0	DNA gyrase subunit B [Pseudomonas syringae UMAF0158] [Pseudomonas syringae]	YES
KP808_00020	805	1	805	KPX46650.1	805	1	805	99	0.99	0	805	1660	0.0	DNA gyrase subunit B [Pseudomonas syringae pv. helianthi] [Pseudomonas syringae]	YES
KP808_00020	805	1	805	KPZ15870.1	810	6	810	99	0.99	0	805	1660	0.0	DNA gyrase subunit B [Pseudomonas amygdali pv. ulmi] [Pseudomonas amygdali]	YES
KP808_00020	805	1	805	WP_057431320.1	805	1	805	99	0.99	0	805	1660	0.0	DNA topoisomerase (ATP-hydrolyzing) subunit B [Pseudomonas amygdali]	YES
KP808_00020	805	1	805	WP_099456605.1	805	1	805	99	1	0	805	1660	0.0	DNA topoisomerase (ATP-hydrolyzing) subunit B [Pseudomonas amygdali]	YES
KP808_00020	805	1	805	AVB12296.1	805	1	805	99	1	0	805	1660	0.0	DNA topoisomerase (ATP-hydrolyzing) subunit B [Pseudomonas amygdali pv. morsprunorum] [Pseudomonas amygdali]	YES
KP808_00020	805	1	805	RMU30310.1	810	6	810	99	1	0	805	1660	0.0	DNA gyrase subunit B [Pseudomonas amygdali pv. morsprunorum] [Pseudomonas amygdali]	YES
KP808_00020	805	1	805	RMV80017.1	810	6	810	99	0.99	0	805	1660	0.0	DNA gyrase subunit B [Pseudomonas caricapapayae]	YES
KP808_00020	805	1	805	WP_055010460.1	805	1	805	99	0.99	0	805	1659	0.0	DNA topoisomerase (ATP-hydrolyzing) subunit B [Pseudomonas caricapapayae]	YES
KP808_00020	805	1	805	KEZ26732.1	805	1	805	99	1	0	805	1659	0.0	DNA gyrase subunit B [Pseudomonas amygdali pv. tabaci str. 6605] [Pseudomonas amygdali]	YES
KP808_00020	805	1	805	KPW50608.1	810	6	810	99	1	0	805	1658	0.0	DNA gyrase subunit B [Pseudomonas syringae pv. broussonetiae] [Pseudomonas syringae]	YES
KP808_00020	805	1	805	RMM10898.1	810	6	810	99	0.99	0	805	1658	0.0	DNA gyrase subunit B [Pseudomonas caricapapayae]	YES
KP808_00020	805	1	805	WP_135003677.1	805	1	805	99	0.99	0	805	1657	0.0	DNA topoisomerase (ATP-hydrolyzing) subunit B [Pseudomonas amygdali]	YES
KP808_00020	805	1	805	AAY35078.1	805	1	805	99	0.99	0	805	1657	0.0	DNA gyrase subunit B [Pseudomonas syringae pv. syringae B728a] [Pseudomonas syringae]	YES
KP808_00020	805	1	805	WP_005744956.1	805	1	805	99	1	0	805	1657	0.0	DNA topoisomerase (ATP-hydrolyzing) subunit B [Pseudomonas amygdali]	YES
KP808_00025	441	1	441	RMR55072.1	451	11	451	99	0.99	0	441	892	0.0	Oxidoreductase, FAD-binding [Pseudomonas syringae pv. actinidiae] [Pseudomonas syringae]	YES
KP808_00025	441	1	441	KPY85046.1	447	7	447	99	0.99	0	441	890	0.0	Oxidoreductase, FAD-binding protein [Pseudomonas amygdali pv. tabaci] [Pseudomonas amygdali]	YES
KP808_00025	441	1	441	KPX52552.1	451	11	451	99	0.99	0	441	890	0.0	Oxidoreductase, FAD-binding protein [Pseudomonas amygdali pv. hibisci] [Pseudomonas amygdali]	YES
KP808_00025	441	1	441	WP_058402480.1	441	1	441	99	0.99	0	441	890	0.0	FAD-binding oxidoreductase [Pseudomonas savastanoi]	YES
KP808_00025	441	1	441	ARA78624.1	441	1	441	99	0.99	0	441	889	0.0	D-amino-acid oxidase [Pseudomonas amygdali pv. lachrymans] [Pseudomonas amygdali]	YES
KP808_00025	441	1	441	KPX75285.1	451	11	451	99	0.99	0	441	887	0.0	Oxidoreductase, FAD-binding [Pseudomonas amygdali pv. lachrymans] [Pseudomonas amygdali]	YES
KP808_00025	441	1	441	KPX86956.1	451	11	451	99	0.99	0	441	885	0.0	Oxidoreductase, FAD-binding protein [Pseudomonas amygdali pv. mellea] [Pseudomonas amygdali]	YES
KP808_00025	441	1	441	RMM62326.1	447	7	447	98	0.99	0	441	884	0.0	Oxidoreductase, FAD-binding [Pseudomonas savastanoi pv. glycinea] [Pseudomonas savastanoi]	YES
KP808_00025	441	1	441	WP_057401321.1	441	1	441	99	0.99	0	441	884	0.0	FAD-binding oxidoreductase [Pseudomonas amygdali]	YES
KP808_00025	441	1	441	RMM64210.1	451	11	451	98	0.99	0	441	883	0.0	Oxidoreductase, FAD-binding [Pseudomonas savastanoi pv. glycinea] [Pseudomonas savastanoi]	YES
KP808_00025	441	1	441	KPY21076.1	451	11	451	98	0.99	0	441	883	0.0	Oxidoreductase, FAD-binding [Pseudomonas savastanoi pv. phaseolicola] [Pseudomonas savastanoi]	YES
KP808_00025	441	1	441	AAZ34480.1	441	1	441	98	0.99	0	441	882	0.0	oxidoreductase, FAD-binding [Pseudomonas savastanoi pv. phaseolicola 1448A] [Pseudomonas savastanoi]	YES
KP808_00025	441	1	441	WP_057423741.1	441	1	441	98	0.99	0	441	882	0.0	FAD-binding oxidoreductase [Pseudomonas amygdali]	YES
KP808_00025	441	1	441	RMP84910.1	441	1	441	98	0.99	0	441	882	0.0	Oxidoreductase, FAD-binding protein [Pseudomonas syringae pv. actinidiae] [Pseudomonas syringae]	YES
KP808_00025	441	1	441	WP_057424735.1	441	1	441	98	0.99	0	441	882	0.0	FAD-binding oxidoreductase [Pseudomonas savastanoi]	YES
KP808_00025	441	1	441	RMQ34187.1	447	7	447	98	0.99	0	441	882	0.0	Oxidoreductase, FAD-binding protein [Pseudomonas amygdali pv. mori] [Pseudomonas amygdali]	YES
KP808_00025	441	1	441	WP_122320928.1	441	1	441	98	0.99	0	441	881	0.0	FAD-binding oxidoreductase [Pseudomonas amygdali]	YES
KP808_00025	441	1	441	WP_057443382.1	441	1	441	98	0.99	0	441	880	0.0	FAD-binding oxidoreductase [Pseudomonas amygdali]	YES
KP808_00025	441	1	441	EGH22905.1	441	1	441	98	0.99	0	441	880	0.0	oxidoreductase, FAD-binding protein [Pseudomonas amygdali pv. mori str. 301020] [Pseudomonas amygdali]	YES
KP808_00025	441	1	441	RMQ08609.1	447	7	447	98	0.98	0	441	878	0.0	Oxidoreductase, FAD-binding protein [Pseudomonas viridiflava]	YES
KP808_00030	161	95	161	WP_143515801.1	72	6	72	97	0.99	0	67	130	7e-37	SHOCT domain-containing protein, partial [Pseudomonas savastanoi]	YES
KP808_00030	161	95	161	WP_162234034.1	75	9	75	97	0.99	0	67	130	1e-36	SHOCT domain-containing protein, partial [Pseudomonas savastanoi]	YES
KP808_00030	161	4	161	WP_158613190.1	157	1	157	38	0.57	0.07	163	113	5e-29	MULTISPECIES: DUF4429 domain-containing protein [unclassified Frondihabitans]	NO
KP808_00030	161	5	161	WP_116239048.1	154	3	154	39	0.57	0.08	161	102	8e-25	DUF4429 domain-containing protein [Microbacterium sp. AG157]	NO
KP808_00030	161	7	159	WP_091021467.1	152	2	151	34	0.58	0.02	153	98.6	4e-23	DUF4429 domain-containing protein [Bacillus sp. UNCCL81]	NO
KP808_00030	161	8	158	WP_098871488.1	150	3	148	35	0.58	0.03	151	95.1	7e-22	SHOCT domain-containing protein [Bacillus cereus]	NO
KP808_00030	161	9	161	WP_132153041.1	153	4	153	37	0.55	0.07	157	93.2	5e-21	DUF4429 domain-containing protein [Kribbella sp. VKM Ac-2541]	NO
KP808_00030	161	6	161	WP_129457745.1	150	2	150	37	0.54	0.09	160	92.4	7e-21	DUF4429 domain-containing protein [Brevilactibacter flavus]	NO
KP808_00030	161	10	158	WP_098344256.1	150	5	148	34	0.58	0.03	149	92.0	1e-20	DUF4429 domain-containing protein [Bacillus cereus]	NO
KP808_00030	161	8	158	WP_018766360.1	150	3	148	34	0.57	0.03	151	92.0	1e-20	MULTISPECIES: DUF4429 domain-containing protein [Bacillus]	NO
KP808_00030	161	1	161	WP_104324066.1	156	1	156	37	0.58	0.06	163	92.0	1e-20	DUF4429 domain-containing protein [Rathayibacter sp. AY1B7]	NO
KP808_00030	161	8	158	WP_078404608.1	150	3	148	34	0.58	0.03	151	91.7	2e-20	DUF4429 domain-containing protein [Bacillus cereus]	NO
KP808_00030	161	8	158	WP_154131852.1	150	3	148	34	0.58	0.03	151	91.3	2e-20	DUF4429 domain-containing protein [Bacillus sp. RIT694]	NO
KP808_00030	161	8	158	WP_002119145.1	150	3	148	34	0.58	0.03	151	91.3	3e-20	DUF4429 domain-containing protein [Bacillus cereus]	NO
KP808_00030	161	8	160	WP_086600514.1	157	4	157	37	0.54	0.06	158	91.3	3e-20	DUF4429 domain-containing protein [Streptomyces swartbergensis]	NO
KP808_00030	161	1	161	WP_104333636.1	156	1	156	37	0.58	0.06	163	91.3	3e-20	DUF4429 domain-containing protein [Rathayibacter sp. AY2B5]	NO
KP808_00030	161	1	161	WP_104317421.1	201	46	201	37	0.58	0.06	163	89.4	4e-19	DUF4429 domain-containing protein [Rathayibacter sp. AY1E1]	NO
KP808_00030	161	8	158	WP_098130418.1	150	3	148	33	0.57	0.03	151	87.8	6e-19	SHOCT domain-containing protein [Bacillus wiedmannii]	NO
KP808_00030	161	8	158	WP_071160183.1	151	3	149	35	0.59	0.05	153	87.4	8e-19	DUF4429 domain-containing protein [Bacillus oceanisediminis]	NO
KP808_00030	161	8	158	WP_119112889.1	153	3	151	35	0.58	0.05	154	86.7	1e-18	DUF4429 domain-containing protein [Bacillus zeae]	NO
KP808_00035	256	1	256	KPW91223.1	256	1	256	99	1	0	256	525	0.0	Phospholipid/glycerol acyltransferase [Pseudomonas syringae pv. cerasicola] [Pseudomonas syringae]	YES
KP808_00035	256	1	256	WP_135005547.1	256	1	256	99	1	0	256	525	0.0	1-acyl-sn-glycerol-3-phosphate acyltransferase [Pseudomonas savastanoi]	YES
KP808_00035	256	1	256	KPW27348.1	256	1	256	99	0.99	0	256	523	0.0	Phospholipid/glycerol acyltransferase [Pseudomonas amygdali]	YES
KP808_00035	256	1	256	EFW82717.1	256	1	256	99	0.99	0	256	523	0.0	phospholipid/glycerol acyltransferase [Pseudomonas savastanoi pv. glycinea str. B076] [Pseudomonas savastanoi]	YES
KP808_00035	256	1	256	KPX03775.1	279	24	279	98	0.99	0	256	521	0.0	Phospholipid/glycerol acyltransferase [Pseudomonas syringae pv. daphniphylli] [Pseudomonas syringae]	YES
KP808_00035	256	1	256	WP_044318635.1	256	1	256	98	0.99	0	256	521	0.0	1-acyl-sn-glycerol-3-phosphate acyltransferase [Pseudomonas amygdali]	YES
KP808_00035	256	1	256	KEZ26730.1	256	1	256	98	0.99	0	256	521	0.0	glycerol acyltransferase [Pseudomonas amygdali pv. tabaci str. 6605] [Pseudomonas amygdali]	YES
KP808_00035	256	1	256	KPY62792.1	256	1	256	98	0.99	0	256	520	0.0	Phospholipid/glycerol acyltransferase [Pseudomonas amygdali pv. sesami] [Pseudomonas amygdali]	YES
KP808_00035	256	1	256	KPW55164.1	256	1	256	98	0.99	0	256	520	0.0	Phospholipid/glycerol acyltransferase [Pseudomonas syringae pv. broussonetiae] [Pseudomonas syringae]	YES
KP808_00035	256	1	256	AVB12302.1	256	1	256	98	0.99	0	256	520	0.0	1-acyl-sn-glycerol-3-phosphate acyltransferase [Pseudomonas amygdali pv. morsprunorum] [Pseudomonas amygdali]	YES
KP808_00035	256	1	256	WP_057422384.1	256	1	256	98	0.99	0	256	520	0.0	1-acyl-sn-glycerol-3-phosphate acyltransferase [Pseudomonas amygdali]	YES
KP808_00035	256	1	256	WP_005743954.1	256	1	256	98	0.99	0	256	519	0.0	1-acyl-sn-glycerol-3-phosphate acyltransferase [Pseudomonas amygdali]	YES
KP808_00035	256	1	256	KPX46614.1	256	1	256	98	0.99	0	256	518	0.0	Phospholipid/glycerol acyltransferase [Pseudomonas syringae pv. helianthi] [Pseudomonas syringae]	YES
KP808_00035	256	1	256	RML62504.1	279	24	279	97	0.99	0	256	518	0.0	HdtS protein [Pseudomonas syringae pv. pisi] [Pseudomonas syringae]	YES
KP808_00035	256	1	256	WP_016566808.1	256	1	256	97	0.99	0	256	518	0.0	1-acyl-sn-glycerol-3-phosphate acyltransferase [Pseudomonas syringae]	YES
KP808_00035	256	1	256	EGH22903.1	256	1	256	98	0.99	0	256	518	0.0	phospholipid/glycerol acyltransferase [Pseudomonas amygdali pv. mori str. 301020] [Pseudomonas amygdali]	YES
KP808_00035	256	1	256	WP_057412347.1	256	1	256	98	0.99	0	256	518	0.0	1-acyl-sn-glycerol-3-phosphate acyltransferase [Pseudomonas amygdali]	YES
KP808_00035	256	1	256	AAZ35876.1	256	1	256	98	0.99	0	256	518	0.0	hdtS protein [Pseudomonas savastanoi pv. phaseolicola 1448A] [Pseudomonas savastanoi]	YES
KP808_00035	256	1	256	KPB80486.1	256	1	256	98	0.99	0	256	518	0.0	1-acyl-sn-glycerol-3-phosphate acyltransferase [Pseudomonas syringae pv. maculicola] [Pseudomonas syringae]	YES
KP808_00035	256	1	256	RMU50439.1	279	24	279	98	0.99	0	256	518	0.0	Phospholipid/glycerol acyltransferase [Pseudomonas savastanoi pv. nerii] [Pseudomonas savastanoi]	YES
KP808_00040	184	1	184	KPW98518.1	184	1	184	100	1	0	184	373	8e-131	D,D-heptose 1,7-bisphosphate phosphatase [Pseudomonas syringae pv. castaneae] [Pseudomonas syringae]	YES
KP808_00040	184	1	184	RMP84907.1	184	1	184	99	0.99	0	184	372	3e-130	D,D-heptose 1,7-bisphosphate phosphatase [Pseudomonas syringae pv. actinidiae] [Pseudomonas syringae]	YES
KP808_00040	184	1	184	WP_057431850.1	184	1	184	99	1	0	184	371	4e-130	D-glycero-beta-D-manno-heptose 1,7-bisphosphate 7-phosphatase [Pseudomonas amygdali]	YES
KP808_00040	184	2	184	WP_080392272.1	183	1	183	99	1	0	183	369	2e-129	MULTISPECIES: D-glycero-beta-D-manno-heptose 1,7-bisphosphate 7-phosphatase [Pseudomonas syringae group] [Pseudomonas syringae]	YES
KP808_00040	184	1	184	RMV14585.1	187	1	187	98	0.98	0.02	187	368	1e-128	D,D-heptose 1,7-bisphosphate phosphatase [Pseudomonas savastanoi]	YES
KP808_00040	184	2	184	WP_081026742.1	183	1	183	99	1	0	183	367	1e-128	D-glycero-beta-D-manno-heptose 1,7-bisphosphate 7-phosphatase [Pseudomonas amygdali]	YES
KP808_00040	184	1	184	KPX03968.1	191	1	191	96	0.96	0.04	191	366	5e-128	D,D-heptose 1,7-bisphosphate phosphatase [Pseudomonas syringae pv. cunninghamiae] [Pseudomonas syringae]	YES
KP808_00040	184	2	184	WP_147489806.1	186	1	186	98	0.98	0.02	186	364	4e-127	D-glycero-beta-D-manno-heptose 1,7-bisphosphate 7-phosphatase [Pseudomonas savastanoi]	YES
KP808_00040	184	1	184	RMT54225.1	215	32	215	96	0.97	0	184	360	4e-125	D,D-heptose 1,7-bisphosphate phosphatase [Pseudomonas savastanoi]	YES
KP808_00040	184	1	184	EGH22902.1	184	1	184	95	0.97	0	184	358	7e-125	D,D-heptose 1,7-bisphosphate phosphatase [Pseudomonas amygdali pv. mori str. 301020] [Pseudomonas amygdali]	YES
KP808_00040	184	2	184	KPW91225.1	183	1	183	96	0.97	0	183	358	8e-125	D,D-heptose 1,7-bisphosphate phosphatase [Pseudomonas syringae pv. cerasicola] [Pseudomonas syringae]	YES
KP808_00040	184	1	184	WP_005743953.1	184	1	184	95	0.97	0	184	357	2e-124	D-glycero-beta-D-manno-heptose 1,7-bisphosphate 7-phosphatase [Pseudomonas amygdali]	YES
KP808_00040	184	2	184	KTC58075.1	183	1	183	95	0.97	0	183	354	2e-123	histidinol phosphatase [Pseudomonas savastanoi]	YES
KP808_00040	184	2	184	WP_039847484.1	183	1	183	94	0.97	0	183	353	8e-123	D-glycero-beta-D-manno-heptose 1,7-bisphosphate 7-phosphatase [Pseudomonas amygdali]	YES
KP808_00040	184	2	184	RMV53218.1	183	1	183	95	0.97	0	183	352	1e-122	D,D-heptose 1,7-bisphosphate phosphatase [Pseudomonas syringae pv. helianthi] [Pseudomonas syringae]	YES
KP808_00040	184	2	184	KPX46630.1	183	1	183	95	0.97	0	183	351	3e-122	D,D-heptose 1,7-bisphosphate phosphatase [Pseudomonas syringae pv. helianthi] [Pseudomonas syringae]	YES
KP808_00040	184	1	180	WP_011167285.1	181	1	180	95	0.97	0	180	349	2e-121	D-glycero-beta-D-manno-heptose 1,7-bisphosphate 7-phosphatase [Pseudomonas savastanoi]	YES
KP808_00040	184	1	180	EGH02599.1	181	1	180	95	0.97	0	180	349	2e-121	D,D-heptose 1,7-bisphosphate phosphatase [Pseudomonas amygdali pv. aesculi str. 0893_23] [Pseudomonas amygdali]	YES
KP808_00040	184	1	180	KPX93140.1	212	32	211	95	0.97	0	180	349	5e-121	D,D-heptose 1,7-bisphosphate phosphatase [Pseudomonas amygdali pv. myricae] [Pseudomonas amygdali]	YES
KP808_00040	184	1	180	RMQ53211.1	212	32	211	95	0.97	0	180	349	5e-121	D,D-heptose 1,7-bisphosphate phosphatase [Pseudomonas savastanoi pv. phaseolicola] [Pseudomonas savastanoi]	YES
KP808_00045	684	1	684	KTC51420.1	684	1	684	99	0.99	0	684	1382	0.0	glycine--tRNA ligase subunit beta [Pseudomonas syringae ICMP 19498] [Pseudomonas syringae]	YES
KP808_00045	684	1	683	RMR55025.1	684	1	683	99	0.99	0	683	1382	0.0	Glycine--tRNA ligase beta subunit [Pseudomonas syringae pv. actinidiae] [Pseudomonas syringae]	YES
KP808_00045	684	1	684	WP_054071536.1	684	1	684	99	0.99	0	684	1382	0.0	glycine--tRNA ligase subunit beta [Pseudomonas amygdali]	YES
KP808_00045	684	1	684	WP_122269491.1	684	1	684	99	0.99	0	684	1381	0.0	glycine--tRNA ligase subunit beta [Pseudomonas savastanoi]	YES
KP808_00045	684	1	684	RMP84934.1	684	1	684	99	0.99	0	684	1381	0.0	Glycine--tRNA ligase beta subunit [Pseudomonas syringae pv. actinidiae] [Pseudomonas syringae]	YES
KP808_00045	684	1	684	WP_057403614.1	684	1	684	99	0.99	0	684	1380	0.0	glycine--tRNA ligase subunit beta [Pseudomonas amygdali]	YES
KP808_00045	684	1	684	WP_129485794.1	684	1	684	99	0.99	0	684	1379	0.0	glycine--tRNA ligase subunit beta [Pseudomonas syringae]	YES
KP808_00045	684	1	684	WP_003413776.1	684	1	684	99	0.99	0	684	1379	0.0	glycine--tRNA ligase subunit beta [Pseudomonas syringae]	YES
KP808_00045	684	1	684	WP_004408723.1	684	1	684	99	0.99	0	684	1379	0.0	glycine--tRNA ligase subunit beta [Pseudomonas syringae]	YES
KP808_00045	684	1	684	ALD98368.1	684	1	684	99	0.99	0	684	1378	0.0	glycyl-tRNA synthetase [Pseudomonas syringae UMAF0158] [Pseudomonas syringae]	YES
KP808_00045	684	1	684	WP_024663778.1	684	1	684	99	0.99	0	684	1378	0.0	glycine--tRNA ligase subunit beta [Pseudomonas syringae]	YES
KP808_00045	684	1	683	WP_058402479.1	684	1	683	99	0.99	0	683	1378	0.0	glycine--tRNA ligase subunit beta [Pseudomonas savastanoi]	YES
KP808_00045	684	1	684	WP_103689317.1	684	1	684	99	0.99	0	684	1378	0.0	glycine--tRNA ligase subunit beta [Pseudomonas syringae]	YES
KP808_00045	684	1	684	WP_153221234.1	684	1	684	99	0.99	0	684	1378	0.0	glycine--tRNA ligase subunit beta [Pseudomonas sp. SZ57]	YES
KP808_00045	684	1	684	KPW98516.1	684	1	684	99	0.99	0	684	1377	0.0	Glycine--tRNA ligase beta subunit [Pseudomonas syringae pv. castaneae] [Pseudomonas syringae]	YES
KP808_00045	684	1	684	EGH52583.1	684	1	684	99	0.99	0	684	1377	0.0	glycyl-tRNA synthetase subunit beta [Pseudomonas syringae Cit 7] [Pseudomonas syringae]	YES
KP808_00045	684	1	684	Q500T7.1	684	1	684	99	0.99	0	684	1377	0.0	RecName: Full=Glycine--tRNA ligase beta subunit; AltName: Full=Glycyl-tRNA synthetase beta subunit; Short=GlyRS [Pseudomonas syringae pv. syringae B728a] [Pseudomonas syringae]	YES
KP808_00045	684	1	684	AVB12303.1	684	1	684	99	0.99	0	684	1377	0.0	glycine--tRNA ligase subunit beta [Pseudomonas amygdali pv. morsprunorum] [Pseudomonas amygdali]	YES
KP808_00045	684	1	684	WP_044309642.1	684	1	684	99	0.99	0	684	1377	0.0	glycine--tRNA ligase subunit beta [Pseudomonas syringae]	YES
KP808_00045	684	1	684	WP_100073117.1	684	1	684	99	0.99	0	684	1377	0.0	glycine--tRNA ligase subunit beta [Pseudomonas syringae]	YES
KP808_00050	315	1	315	AHG38708.1	315	1	315	100	1	0	315	652	0.0	glycyl-tRNA synthetase [Pseudomonas syringae CC1557] [Pseudomonas syringae]	YES
KP808_00050	315	1	315	RMR18863.1	355	41	355	99	1	0	315	652	0.0	Glycyl-tRNA synthetase subunit alpha [Pseudomonas syringae pv. persicae] [Pseudomonas syringae]	YES
KP808_00050	315	1	315	KPW76017.1	335	21	335	99	1	0	315	651	0.0	Glycyl-tRNA synthetase subunit alpha [Pseudomonas amygdali pv. ciccaronei] [Pseudomonas amygdali]	YES
KP808_00050	315	1	315	RMO90743.1	355	41	355	99	1	0	315	651	0.0	Glycyl-tRNA synthetase subunit alpha [Pseudomonas syringae pv. philadelphi] [Pseudomonas syringae]	YES
KP808_00050	315	1	315	AAY35086.1	335	21	335	99	1	0	315	651	0.0	glycyl-tRNA synthetase alpha chain [Pseudomonas syringae pv. syringae B728a] [Pseudomonas syringae]	YES
KP808_00050	315	1	315	Q88B36.1	315	1	315	99	1	0	315	651	0.0	RecName: Full=Glycine--tRNA ligase alpha subunit; AltName: Full=Glycyl-tRNA synthetase alpha subunit; Short=GlyRS [Pseudomonas syringae pv. tomato str. DC3000] [Pseudomonas syringae]	YES
KP808_00050	315	1	315	EEB60272.1	355	41	355	99	1	0	315	651	0.0	glycyl-tRNA synthetase subunit alpha [Pseudomonas syringae pv. tomato T1] [Pseudomonas syringae]	YES
KP808_00050	315	1	315	SHN31171.1	337	23	337	99	1	0	315	651	0.0	glycyl-tRNA synthetase alpha chain [Pseudomonas asturiensis]	YES
KP808_00050	315	1	315	EKN46729.1	315	1	315	99	1	0	315	651	0.0	glycyl-tRNA ligase subunit alpha [Pseudomonas viridiflava UASWS0038] [Pseudomonas viridiflava]	YES
KP808_00050	315	1	315	WP_153221235.1	325	11	325	99	1	0	315	651	0.0	MULTISPECIES: glycine--tRNA ligase subunit alpha [Pseudomonas]	YES
KP808_00050	315	1	315	KPW55177.1	337	23	337	99	1	0	315	651	0.0	Glycyl-tRNA synthetase subunit alpha [Pseudomonas syringae pv. broussonetiae] [Pseudomonas syringae]	YES
KP808_00050	315	1	315	KPY03004.1	355	41	355	99	1	0	315	650	0.0	Glycyl-tRNA synthetase subunit alpha [Pseudomonas coronafaciens pv. oryzae] [Pseudomonas coronafaciens]	YES
KP808_00050	315	1	315	GBH07026.1	325	11	325	99	1	0	315	650	0.0	Glycyl-tRNA synthetase [Pseudomonas syringae pv. actinidiae] [Pseudomonas syringae]	YES
KP808_00050	315	1	315	RMV86718.1	355	41	355	99	1	0	315	650	0.0	Glycyl-tRNA synthetase subunit alpha [Pseudomonas coronafaciens pv. garcae] [Pseudomonas coronafaciens]	YES
KP808_00050	315	1	315	RMN13398.1	349	35	349	99	1	0	315	650	0.0	Glycyl-tRNA synthetase subunit alpha [Pseudomonas syringae pv. coriandricola] [Pseudomonas syringae]	YES
KP808_00050	315	1	315	WP_122385531.1	315	1	315	99	1	0	315	650	0.0	glycine--tRNA ligase subunit alpha [Pseudomonas savastanoi]	YES
KP808_00050	315	1	315	WP_055002015.1	315	1	315	99	1	0	315	650	0.0	glycine--tRNA ligase subunit alpha [Pseudomonas cannabina]	YES
KP808_00050	315	1	315	ATV20725.1	335	21	335	99	1	0	315	650	0.0	glycine--tRNA ligase subunit alpha [Pseudomonas syringae pv. actinidiae] [Pseudomonas syringae]	YES
KP808_00050	315	1	315	WP_044318632.1	315	1	315	99	1	0	315	650	0.0	glycine--tRNA ligase subunit alpha [Pseudomonas amygdali]	YES
KP808_00050	315	1	315	WP_054994623.1	315	1	315	99	1	0	315	650	0.0	glycine--tRNA ligase subunit alpha [Pseudomonas ficuserectae]	YES
KP808_00055	183	1	183	ARA78627.1	183	1	183	99	0.99	0	183	379	4e-133	DNA-3-methyladenine glycosylase I [Pseudomonas amygdali pv. lachrymans] [Pseudomonas amygdali]	YES
KP808_00055	183	1	183	KPW27347.1	209	27	209	99	0.99	0	183	379	8e-133	DNA-3-methyladenine glycosidase I [Pseudomonas amygdali]	YES
KP808_00055	183	1	183	KPX22970.1	183	1	183	99	0.99	0	183	378	1e-132	DNA-3-methyladenine glycosidase I [Pseudomonas amygdali pv. dendropanacis] [Pseudomonas amygdali]	YES
KP808_00055	183	1	183	WP_057431845.1	183	1	183	99	0.99	0	183	378	1e-132	DNA-3-methyladenine glycosylase I [Pseudomonas amygdali]	YES
KP808_00055	183	1	183	RMQ08630.1	209	27	209	99	0.99	0	183	378	1e-132	DNA-3-methyladenine glycosidase I [Pseudomonas viridiflava]	YES
KP808_00055	183	1	183	EFW82721.1	183	1	183	99	0.99	0	183	377	2e-132	DNA-3-methyladenine glycosylase I [Pseudomonas savastanoi pv. glycinea str. B076] [Pseudomonas savastanoi]	YES
KP808_00055	183	1	183	KPZ14170.1	209	27	209	99	0.99	0	183	378	2e-132	DNA-3-methyladenine glycosidase I [Pseudomonas amygdali pv. ulmi] [Pseudomonas amygdali]	YES
KP808_00055	183	1	183	RMP84958.1	209	27	209	98	0.99	0	183	378	3e-132	DNA-3-methyladenine glycosidase I [Pseudomonas syringae pv. actinidiae] [Pseudomonas syringae]	YES
KP808_00055	183	1	183	KPY62978.1	209	27	209	99	0.99	0	183	377	3e-132	DNA-3-methyladenine glycosylase I [Pseudomonas amygdali pv. sesami] [Pseudomonas amygdali]	YES
KP808_00055	183	1	183	AVB12305.1	183	1	183	98	0.99	0	183	376	4e-132	DNA-3-methyladenine glycosylase I [Pseudomonas amygdali pv. morsprunorum] [Pseudomonas amygdali]	YES
KP808_00055	183	1	183	RMU30282.1	209	27	209	98	0.99	0	183	377	6e-132	DNA-3-methyladenine glycosidase I [Pseudomonas amygdali pv. morsprunorum] [Pseudomonas amygdali]	YES
KP808_00055	183	1	183	KPX03780.1	183	1	183	98	0.98	0	183	375	8e-132	DNA-3-methyladenine glycosylase I [Pseudomonas syringae pv. daphniphylli] [Pseudomonas syringae]	YES
KP808_00055	183	1	183	WP_019741352.1	183	1	183	98	0.99	0	183	375	8e-132	DNA-3-methyladenine glycosylase I [Pseudomonas savastanoi]	YES
KP808_00055	183	1	183	RMO07515.1	209	27	209	98	0.99	0	183	376	1e-131	DNA-3-methyladenine glycosylase I [Pseudomonas savastanoi pv. phaseolicola] [Pseudomonas savastanoi]	YES
KP808_00055	183	1	183	RMS83893.1	209	27	209	98	0.98	0	183	376	2e-131	DNA-3-methyladenine glycosidase I [Pseudomonas savastanoi]	YES
KP808_00055	183	1	183	AAZ32976.1	183	1	183	98	0.98	0	183	375	2e-131	DNA-3-methyladenine glycosidase I [Pseudomonas savastanoi pv. phaseolicola 1448A] [Pseudomonas savastanoi]	YES
KP808_00055	183	1	183	WP_057423738.1	183	1	183	98	0.99	0	183	374	2e-131	DNA-3-methyladenine glycosylase I [Pseudomonas amygdali]	YES
KP808_00055	183	1	183	WP_044344970.1	183	1	183	98	0.98	0	183	374	3e-131	DNA-3-methyladenine glycosylase I [Pseudomonas meliae]	YES
KP808_00055	183	1	183	KPY20352.1	209	27	209	98	0.98	0	183	375	3e-131	DNA-3-methyladenine glycosidase I [Pseudomonas savastanoi pv. phaseolicola] [Pseudomonas savastanoi]	YES
KP808_00055	183	1	183	KPX90853.1	209	27	209	98	0.99	0	183	375	3e-131	DNA-3-methyladenine glycosidase I [Pseudomonas amygdali pv. mori] [Pseudomonas amygdali]	YES
KP808_00060	295	1	295	KTC51423.1	295	1	295	100	1	0	295	605	0.0	lipid A biosynthesis lauroyl acyltransferase [Pseudomonas syringae ICMP 19498] [Pseudomonas syringae]	YES
KP808_00060	295	1	295	RMO96072.1	309	15	309	99	1	0	295	603	0.0	Lipid A biosynthesis lauroyl acyltransferase [Pseudomonas syringae pv. persicae] [Pseudomonas syringae]	YES
KP808_00060	295	1	295	WP_096133848.1	295	1	295	99	0.99	0	295	603	0.0	lysophospholipid acyltransferase [Pseudomonas syringae]	YES
KP808_00060	295	1	295	ALD98370.1	295	1	295	99	1	0	295	603	0.0	lauroyl acyltransferase [Pseudomonas syringae UMAF0158] [Pseudomonas syringae]	YES
KP808_00060	295	1	295	WP_096113463.1	295	1	295	99	0.99	0	295	603	0.0	lysophospholipid acyltransferase [Pseudomonas syringae]	YES
KP808_00060	295	1	295	WP_099266987.1	295	1	295	99	1	0	295	602	0.0	lysophospholipid acyltransferase [Pseudomonas syringae]	YES
KP808_00060	295	1	295	WP_057403615.1	295	1	295	99	0.99	0	295	602	0.0	lysophospholipid acyltransferase [Pseudomonas amygdali]	YES
KP808_00060	295	1	295	WP_044324733.1	295	1	295	99	0.99	0	295	602	0.0	lysophospholipid acyltransferase [Pseudomonas amygdali]	YES
KP808_00060	295	1	295	WP_019741353.1	295	1	295	99	0.99	0	295	602	0.0	lysophospholipid acyltransferase [Pseudomonas savastanoi]	YES
KP808_00060	295	1	295	WP_044318630.1	295	1	295	99	0.99	0	295	602	0.0	lysophospholipid acyltransferase [Pseudomonas amygdali]	YES
KP808_00060	295	1	295	RMQ55780.1	309	15	309	99	0.99	0	295	602	0.0	Lipid A biosynthesis lauroyl acyltransferase [Pseudomonas savastanoi pv. glycinea] [Pseudomonas savastanoi]	YES
KP808_00060	295	1	295	WP_024658961.1	295	1	295	99	0.99	0	295	602	0.0	lysophospholipid acyltransferase [Pseudomonas syringae]	YES
KP808_00060	295	1	295	KTC03015.1	295	1	295	99	1	0	295	602	0.0	lipid A biosynthesis lauroyl acyltransferase [Pseudomonas sp. ICMP 10191]	YES
KP808_00060	295	1	295	AKF48868.1	295	1	295	99	0.99	0	295	602	0.0	Lauroyl/myristoyl acyltransferase [Pseudomonas syringae pv. syringae HS191] [Pseudomonas syringae]	YES
KP808_00060	295	1	295	WP_058824910.1	295	1	295	99	0.99	0	295	601	0.0	lysophospholipid acyltransferase [Pseudomonas syringae]	YES
KP808_00060	295	1	295	WP_055010466.1	295	1	295	99	0.99	0	295	601	0.0	lysophospholipid acyltransferase [Pseudomonas caricapapayae]	YES
KP808_00060	295	1	295	ARD09630.1	295	1	295	99	0.99	0	295	600	0.0	lipid A biosynthesis lauroyl acyltransferase [Pseudomonas savastanoi pv. savastanoi NCPPB 3335] [Pseudomonas savastanoi]	YES
KP808_00060	295	1	295	PBQ11296.1	295	1	295	99	0.99	0	295	600	0.0	lipid A biosynthesis lauroyl acyltransferase [Pseudomonas congelans]	YES
KP808_00060	295	1	295	ORJ05615.1	295	1	295	99	0.99	0	295	600	0.0	lipid A biosynthesis lauroyl acyltransferase [Pseudomonas graminis]	YES
KP808_00060	295	1	295	WP_057431843.1	295	1	295	99	0.99	0	295	600	0.0	lysophospholipid acyltransferase [Pseudomonas amygdali]	YES
KP808_00065	784	1	784	KTC51424.1	784	1	784	99	0.99	0	784	1638	0.0	formate dehydrogenase [Pseudomonas syringae ICMP 19498] [Pseudomonas syringae]	YES
KP808_00065	784	1	784	WP_058402477.1	784	1	784	99	0.99	0	784	1635	0.0	FdhF/YdeP family oxidoreductase [Pseudomonas savastanoi]	YES
KP808_00065	784	1	784	WP_057455083.1	784	1	784	99	0.99	0	784	1633	0.0	FdhF/YdeP family oxidoreductase [Pseudomonas savastanoi]	YES
KP808_00065	784	1	784	WP_134931207.1	784	1	784	99	0.99	0	784	1633	0.0	FdhF/YdeP family oxidoreductase [Pseudomonas amygdali]	YES
KP808_00065	784	1	784	WP_002551329.1	784	1	784	99	0.99	0	784	1633	0.0	FdhF/YdeP family oxidoreductase [Pseudomonas savastanoi]	YES
KP808_00065	784	1	784	WP_044344971.1	784	1	784	99	0.99	0	784	1632	0.0	FdhF/YdeP family oxidoreductase [Pseudomonas meliae]	YES
KP808_00065	784	1	784	WP_044324734.1	784	1	784	99	1	0	784	1631	0.0	FdhF/YdeP family oxidoreductase [Pseudomonas amygdali]	YES
KP808_00065	784	1	784	WP_057412489.1	784	1	784	99	0.99	0	784	1629	0.0	FdhF/YdeP family oxidoreductase [Pseudomonas amygdali]	YES
KP808_00065	784	1	784	WP_005732750.1	784	1	784	99	0.99	0	784	1629	0.0	FdhF/YdeP family oxidoreductase [Pseudomonas amygdali]	YES
KP808_00065	784	1	784	WP_054071537.1	784	1	784	99	0.99	0	784	1628	0.0	FdhF/YdeP family oxidoreductase [Pseudomonas amygdali]	YES
KP808_00065	784	1	784	WP_122269619.1	784	1	784	99	0.99	0	784	1628	0.0	FdhF/YdeP family oxidoreductase [Pseudomonas savastanoi]	YES
KP808_00065	784	1	784	AVB12307.1	784	1	784	99	0.99	0	784	1627	0.0	formate dehydrogenase [Pseudomonas amygdali pv. morsprunorum] [Pseudomonas amygdali]	YES
KP808_00065	784	1	784	WP_057446729.1	784	1	784	99	0.99	0	784	1626	0.0	FdhF/YdeP family oxidoreductase [Pseudomonas savastanoi]	YES
KP808_00065	784	1	784	WP_122310435.1	784	1	784	99	0.99	0	784	1626	0.0	FdhF/YdeP family oxidoreductase [Pseudomonas amygdali]	YES
KP808_00065	784	1	784	WP_122383390.1	784	1	784	99	0.99	0	784	1625	0.0	FdhF/YdeP family oxidoreductase [Pseudomonas amygdali]	YES
KP808_00065	784	4	784	KPW27128.1	787	7	787	99	0.99	0	781	1623	0.0	Oxidoreductase alpha subunit [Pseudomonas amygdali]	YES
KP808_00065	784	1	784	KPW92934.1	784	1	784	98	0.99	0	784	1622	0.0	Oxidoreductase alpha subunit [Pseudomonas syringae pv. castaneae] [Pseudomonas syringae]	YES
KP808_00065	784	4	784	WP_054078965.1	787	7	787	99	0.99	0	781	1621	0.0	FdhF/YdeP family oxidoreductase [Pseudomonas amygdali]	YES
KP808_00065	784	4	784	WP_057421258.1	787	7	787	99	0.99	0	781	1620	0.0	FdhF/YdeP family oxidoreductase [Pseudomonas amygdali]	YES
KP808_00065	784	4	784	WP_054994622.1	787	7	787	99	0.99	0	781	1620	0.0	FdhF/YdeP family oxidoreductase [Pseudomonas ficuserectae]	YES
KP808_00070	457	1	457	ARD09632.1	457	1	457	100	1	0	457	916	0.0	Trk system potassium transport protein TrkA [Pseudomonas savastanoi pv. savastanoi NCPPB 3335] [Pseudomonas savastanoi]	YES
KP808_00070	457	1	457	AVB12308.1	457	1	457	99	1	0	457	916	0.0	Trk system potassium transporter TrkA [Pseudomonas amygdali pv. morsprunorum] [Pseudomonas amygdali]	YES
KP808_00070	457	1	457	AAZ36417.1	457	1	457	99	1	0	457	915	0.0	Trk system potassium uptake protein TrkA [Pseudomonas savastanoi pv. phaseolicola 1448A] [Pseudomonas savastanoi]	YES
KP808_00070	457	1	457	ARA78630.1	457	1	457	99	1	0	457	914	0.0	Trk system potassium transport protein TrkA [Pseudomonas amygdali pv. lachrymans] [Pseudomonas amygdali]	YES
KP808_00070	457	1	457	WP_057421259.1	457	1	457	99	1	0	457	914	0.0	Trk system potassium transporter TrkA [Pseudomonas amygdali]	YES
KP808_00070	457	1	457	WP_134931208.1	457	1	457	99	0.99	0	457	914	0.0	Trk system potassium transporter TrkA [Pseudomonas amygdali]	YES
KP808_00070	457	1	457	WP_054096928.1	457	1	457	99	1	0	457	914	0.0	Trk system potassium transporter TrkA [Pseudomonas amygdali]	YES
KP808_00070	457	1	457	WP_057422669.1	457	1	457	99	0.99	0	457	914	0.0	Trk system potassium transporter TrkA [Pseudomonas amygdali]	YES
KP808_00070	457	1	457	WP_057455084.1	457	1	457	99	0.99	0	457	913	0.0	Trk system potassium transporter TrkA [Pseudomonas savastanoi]	YES
KP808_00070	457	1	457	RMS27487.1	496	40	496	99	1	0	457	913	0.0	Potassium transporter peripheral membrane component [Pseudomonas savastanoi]	YES
KP808_00070	457	1	457	WP_010199572.1	457	1	457	99	0.99	0	457	912	0.0	Trk system potassium transporter TrkA [Pseudomonas amygdali]	YES
KP808_00070	457	1	457	WP_004662854.1	457	1	457	99	1	0	457	912	0.0	Trk system potassium transporter TrkA [Pseudomonas savastanoi]	YES
KP808_00070	457	1	457	WP_044318629.1	457	1	457	99	0.99	0	457	912	0.0	Trk system potassium transporter TrkA [Pseudomonas amygdali]	YES
KP808_00070	457	1	457	RMT30577.1	598	142	598	99	1	0	457	912	0.0	Potassium transporter peripheral membrane component [Pseudomonas savastanoi]	YES
KP808_00070	457	1	457	WP_057412488.1	457	1	457	99	0.99	0	457	911	0.0	Trk system potassium transporter TrkA [Pseudomonas amygdali]	YES
KP808_00070	457	1	457	WP_054078966.1	457	1	457	99	0.99	0	457	911	0.0	Trk system potassium transporter TrkA [Pseudomonas amygdali]	YES
KP808_00070	457	1	457	RMP51525.1	547	91	547	99	1	0	457	910	0.0	Trk system potassium uptake protein TrkA [Pseudomonas savastanoi pv. glycinea] [Pseudomonas savastanoi]	YES
KP808_00070	457	1	457	EGH22897.1	457	1	457	99	0.99	0	457	909	0.0	potassium transporter peripheral membrane component [Pseudomonas amygdali pv. mori str. 301020] [Pseudomonas amygdali]	YES
KP808_00070	457	1	457	RMS51710.1	457	1	457	99	0.99	0	457	908	0.0	Potassium transporter peripheral membrane component [Pseudomonas amygdali pv. photiniae] [Pseudomonas amygdali]	YES
KP808_00070	457	1	457	KWT04429.1	457	1	457	98	0.99	0	457	903	0.0	potassium transporter peripheral membrane component [Pseudomonas syringae pv. avii] [Pseudomonas syringae]	YES
KP808_00075	448	1	448	WP_054071538.1	448	1	448	99	1	0	448	897	0.0	16S rRNA (cytosine(967)-C(5))-methyltransferase RsmB [Pseudomonas amygdali]	YES
KP808_00075	448	1	448	WP_117139776.1	448	1	448	99	0.99	0	448	897	0.0	MULTISPECIES: 16S rRNA (cytosine(967)-C(5))-methyltransferase RsmB [Pseudomonas syringae group] [Pseudomonas syringae]	YES
KP808_00075	448	1	448	WP_054078967.1	448	1	448	99	0.99	0	448	897	0.0	16S rRNA (cytosine(967)-C(5))-methyltransferase RsmB [Pseudomonas amygdali]	YES
KP808_00075	448	1	448	WP_044344972.1	448	1	448	99	1	0	448	895	0.0	16S rRNA (cytosine(967)-C(5))-methyltransferase RsmB [Pseudomonas meliae]	YES
KP808_00075	448	1	448	WP_044324735.1	448	1	448	99	1	0	448	895	0.0	16S rRNA (cytosine(967)-C(5))-methyltransferase RsmB [Pseudomonas amygdali]	YES
KP808_00075	448	1	448	WP_044318628.1	448	1	448	99	0.99	0	448	895	0.0	16S rRNA (cytosine(967)-C(5))-methyltransferase RsmB [Pseudomonas amygdali]	YES
KP808_00075	448	1	448	KPX36412.1	457	10	457	99	0.99	0	448	895	0.0	Sun protein [Pseudomonas savastanoi pv. glycinea] [Pseudomonas savastanoi]	YES
KP808_00075	448	1	448	WP_057432180.1	448	1	448	99	1	0	448	894	0.0	16S rRNA (cytosine(967)-C(5))-methyltransferase RsmB [Pseudomonas amygdali]	YES
KP808_00075	448	1	448	AAZ35879.1	448	1	448	99	0.99	0	448	894	0.0	sun protein [Pseudomonas savastanoi pv. phaseolicola 1448A] [Pseudomonas savastanoi]	YES
KP808_00075	448	1	448	WP_054994621.1	448	1	448	99	1	0	448	894	0.0	16S rRNA (cytosine(967)-C(5))-methyltransferase RsmB [Pseudomonas ficuserectae]	YES
KP808_00075	448	1	448	WP_122302515.1	448	1	448	99	0.99	0	448	894	0.0	16S rRNA (cytosine(967)-C(5))-methyltransferase RsmB [Pseudomonas amygdali]	YES
KP808_00075	448	1	448	KPX11817.1	529	82	529	99	1	0	448	894	0.0	Sun protein [Pseudomonas amygdali pv. dendropanacis] [Pseudomonas amygdali]	YES
KP808_00075	448	1	448	WP_054096929.1	448	1	448	99	0.99	0	448	893	0.0	16S rRNA (cytosine(967)-C(5))-methyltransferase RsmB [Pseudomonas amygdali]	YES
KP808_00075	448	1	448	RMP84884.1	448	1	448	99	0.99	0	448	893	0.0	Sun protein [Pseudomonas syringae pv. actinidiae] [Pseudomonas syringae]	YES
KP808_00075	448	1	448	KWS87366.1	448	1	448	99	0.99	0	448	893	0.0	16S rRNA methyltransferase [Pseudomonas syringae pv. cerasicola] [Pseudomonas syringae]	YES
KP808_00075	448	1	448	WP_057403674.1	448	1	448	99	0.99	0	448	893	0.0	16S rRNA (cytosine(967)-C(5))-methyltransferase RsmB [Pseudomonas amygdali]	YES
KP808_00075	448	1	448	AVB12309.1	448	1	448	99	0.99	0	448	892	0.0	16S rRNA (cytosine(967)-C(5))-methyltransferase RsmB [Pseudomonas amygdali pv. morsprunorum] [Pseudomonas amygdali]	YES
KP808_00075	448	1	448	WP_122386031.1	448	1	448	99	0.99	0	448	892	0.0	16S rRNA (cytosine(967)-C(5))-methyltransferase RsmB [Pseudomonas savastanoi]	YES
KP808_00075	448	1	448	WP_122298699.1	448	1	448	99	0.99	0	448	892	0.0	16S rRNA (cytosine(967)-C(5))-methyltransferase RsmB [Pseudomonas savastanoi]	YES
KP808_00075	448	1	448	WP_005743946.1	448	1	448	99	0.99	0	448	891	0.0	16S rRNA (cytosine(967)-C(5))-methyltransferase RsmB [Pseudomonas amygdali]	YES
KP808_00080	314	1	314	WP_058402475.1	314	1	314	99	0.99	0	314	630	0.0	methionyl-tRNA formyltransferase [Pseudomonas savastanoi]	YES
KP808_00080	314	1	314	ARD09634.1	314	1	314	99	0.99	0	314	628	0.0	methionyl-tRNA formyltransferase [Pseudomonas savastanoi pv. savastanoi NCPPB 3335] [Pseudomonas savastanoi]	YES
KP808_00080	314	1	314	Q48QI2.1	314	1	314	99	0.99	0	314	628	0.0	RecName: Full=Methionyl-tRNA formyltransferase [Pseudomonas savastanoi pv. phaseolicola 1448A] [Pseudomonas savastanoi]	YES
KP808_00080	314	1	314	KTC51427.1	314	1	314	99	0.99	0	314	628	0.0	methionyl-tRNA formyltransferase [Pseudomonas syringae ICMP 19498] [Pseudomonas syringae]	YES
KP808_00080	314	1	314	WP_057432178.1	314	1	314	99	0.99	0	314	627	0.0	methionyl-tRNA formyltransferase [Pseudomonas amygdali]	YES
KP808_00080	314	1	314	KPW92942.1	314	1	314	99	0.99	0	314	627	0.0	Methionyl-tRNA formyltransferase [Pseudomonas syringae pv. castaneae] [Pseudomonas syringae]	YES
KP808_00080	314	1	314	WP_054096930.1	314	1	314	99	0.99	0	314	626	0.0	methionyl-tRNA formyltransferase [Pseudomonas amygdali]	YES
KP808_00080	314	1	314	RMR54978.1	314	1	314	99	0.99	0	314	626	0.0	Methionyl-tRNA formyltransferase [Pseudomonas syringae pv. actinidiae] [Pseudomonas syringae]	YES
KP808_00080	314	1	314	WP_005732753.1	314	1	314	99	0.99	0	314	626	0.0	methionyl-tRNA formyltransferase [Pseudomonas amygdali]	YES
KP808_00080	314	1	314	WP_005781328.1	314	1	314	99	0.99	0	314	625	0.0	methionyl-tRNA formyltransferase [Pseudomonas amygdali]	YES
KP808_00080	314	1	314	WP_044318627.1	314	1	314	99	0.99	0	314	625	0.0	methionyl-tRNA formyltransferase [Pseudomonas amygdali]	YES
KP808_00080	314	1	314	WP_044423830.1	314	1	314	99	0.99	0	314	625	0.0	methionyl-tRNA formyltransferase [Pseudomonas savastanoi]	YES
KP808_00080	314	1	314	WP_122390953.1	314	1	314	99	0.99	0	314	625	0.0	methionyl-tRNA formyltransferase [Pseudomonas savastanoi]	YES
KP808_00080	314	1	314	KPX06907.1	314	1	314	98	0.99	0	314	624	0.0	Methionyl-tRNA formyltransferase [Pseudomonas syringae pv. daphniphylli] [Pseudomonas syringae]	YES
KP808_00080	314	1	314	WP_122389977.1	314	1	314	98	0.99	0	314	624	0.0	methionyl-tRNA formyltransferase [Pseudomonas amygdali]	YES
KP808_00080	314	1	314	WP_005743945.1	314	1	314	98	0.99	0	314	624	0.0	methionyl-tRNA formyltransferase [Pseudomonas amygdali]	YES
KP808_00080	314	1	314	KPW55178.1	314	1	314	98	0.99	0	314	623	0.0	Methionyl-tRNA formyltransferase [Pseudomonas syringae pv. broussonetiae] [Pseudomonas syringae]	YES
KP808_00080	314	1	314	WP_117139775.1	314	1	314	98	0.99	0	314	622	0.0	MULTISPECIES: methionyl-tRNA formyltransferase [Pseudomonas syringae group] [Pseudomonas syringae]	YES
KP808_00080	314	1	314	WP_054994620.1	314	1	314	98	0.99	0	314	622	0.0	methionyl-tRNA formyltransferase [Pseudomonas ficuserectae]	YES
KP808_00080	314	1	314	WP_057405204.1	314	1	314	98	0.99	0	314	622	0.0	methionyl-tRNA formyltransferase [Pseudomonas amygdali]	YES
KP808_00085	168	1	168	ARA78633.1	168	1	168	100	1	0	168	346	1e-120	peptide deformylase [Pseudomonas amygdali pv. lachrymans] [Pseudomonas amygdali]	YES
KP808_00085	168	1	168	KTC51428.1	168	1	168	99	1	0	168	345	2e-120	peptide deformylase [Pseudomonas syringae ICMP 19498] [Pseudomonas syringae]	YES
KP808_00085	168	1	168	AKT27958.1	168	1	168	99	1	0	168	345	4e-120	peptide deformylase [Pseudomonas syringae pv. actinidiae ICMP 18884] [Pseudomonas syringae]	YES
KP808_00085	168	1	168	AAZ37545.1	168	1	168	99	1	0	168	344	6e-120	peptide deformylase [Pseudomonas savastanoi pv. phaseolicola 1448A] [Pseudomonas savastanoi]	YES
KP808_00085	168	1	168	RMV53256.1	168	1	168	99	1	0	168	344	6e-120	Peptide deformylase [Pseudomonas syringae pv. helianthi] [Pseudomonas syringae]	YES
KP808_00085	168	1	168	AAY35093.1	168	1	168	99	1	0	168	344	6e-120	peptide deformylase [Pseudomonas syringae pv. syringae B728a] [Pseudomonas syringae]	YES
KP808_00085	168	1	168	KOP57289.1	168	1	168	99	1	0	168	344	7e-120	peptide deformylase [Pseudomonas coronafaciens pv. porri] [Pseudomonas coronafaciens]	YES
KP808_00085	168	1	168	KPW92963.1	168	1	168	99	1	0	168	344	8e-120	Peptide deformylase [Pseudomonas syringae pv. castaneae] [Pseudomonas syringae]	YES
KP808_00085	168	1	168	AKF48873.1	168	1	168	99	0.99	0	168	343	1e-119	peptide deformylase [Pseudomonas syringae pv. syringae HS191] [Pseudomonas syringae]	YES
KP808_00085	168	1	168	RMN32886.1	187	20	187	99	1	0	168	344	1e-119	Peptide deformylase [Pseudomonas coronafaciens pv. zizaniae] [Pseudomonas coronafaciens]	YES
KP808_00085	168	1	168	KPX18309.1	168	1	168	99	1	0	168	343	2e-119	Peptide deformylase [Pseudomonas syringae pv. delphinii] [Pseudomonas syringae]	YES
KP808_00085	168	1	168	ALD98374.1	168	1	168	99	0.99	0	168	343	2e-119	peptide deformylase [Pseudomonas syringae UMAF0158] [Pseudomonas syringae]	YES
KP808_00085	168	1	168	WP_096060354.1	168	1	168	99	1	0	168	343	2e-119	peptide deformylase [Pseudomonas syringae]	YES
KP808_00085	168	1	168	KFE49822.1	168	1	168	99	0.99	0	168	343	2e-119	peptide deformylase [Pseudomonas congelans]	YES
KP808_00085	168	1	168	KPX46656.1	168	1	168	99	0.99	0	168	343	3e-119	Peptide deformylase [Pseudomonas syringae pv. helianthi] [Pseudomonas syringae]	YES
KP808_00085	168	1	168	WP_074819702.1	168	1	168	99	1	0	168	342	3e-119	peptide deformylase [Pseudomonas syringae]	YES
KP808_00085	168	1	168	WP_122267137.1	168	1	168	99	0.99	0	168	342	3e-119	peptide deformylase [Pseudomonas syringae]	YES
KP808_00085	168	1	168	WP_122377263.1	168	1	168	99	0.99	0	168	342	6e-119	peptide deformylase [Pseudomonas caricapapayae]	YES
KP808_00085	168	1	168	WP_025388536.1	168	1	168	98	0.99	0	168	342	7e-119	peptide deformylase [Pseudomonas syringae]	YES
KP808_00085	168	1	168	WP_065093328.1	168	1	168	99	0.99	0	168	341	8e-119	peptide deformylase [Pseudomonas syringae]	YES
KP808_00090	341	1	341	KTB74800.1	341	1	341	99	0.99	0	341	688	0.0	peptidoglycan-binding protein [Pseudomonas sp. ICMP 3272]	YES
KP808_00090	341	1	341	RMQ08562.1	351	11	351	99	0.99	0	341	688	0.0	LysM domain protein [Pseudomonas viridiflava]	YES
KP808_00090	341	1	341	AAZ35866.1	341	1	341	99	0.99	0	341	686	0.0	LysM domain protein [Pseudomonas savastanoi pv. phaseolicola 1448A] [Pseudomonas savastanoi]	YES
KP808_00090	341	1	341	KPW27136.1	351	11	351	99	0.99	0	341	685	0.0	LysM domain protein [Pseudomonas amygdali]	YES
KP808_00090	341	1	341	WP_054082841.1	341	1	341	99	0.99	0	341	684	0.0	LysM peptidoglycan-binding domain-containing protein [Pseudomonas savastanoi]	YES
KP808_00090	341	1	341	WP_054071540.1	341	1	341	99	0.99	0	341	684	0.0	LysM peptidoglycan-binding domain-containing protein [Pseudomonas amygdali]	YES
KP808_00090	341	1	341	WP_134931209.1	341	1	341	99	0.99	0	341	684	0.0	LysM peptidoglycan-binding domain-containing protein [Pseudomonas amygdali]	YES
KP808_00090	341	1	341	WP_054078968.1	341	1	341	99	0.99	0	341	684	0.0	LysM peptidoglycan-binding domain-containing protein [Pseudomonas amygdali]	YES
KP808_00090	341	1	341	KPW55174.1	341	1	341	99	0.99	0	341	683	0.0	LysM domain protein [Pseudomonas syringae pv. broussonetiae] [Pseudomonas syringae]	YES
KP808_00090	341	1	341	WP_135003679.1	341	1	341	99	0.99	0	341	683	0.0	LysM peptidoglycan-binding domain-containing protein [Pseudomonas amygdali]	YES
KP808_00090	341	1	341	RMN58329.1	352	11	352	99	0.99	0	342	681	0.0	LysM domain protein [Pseudomonas amygdali pv. hibisci] [Pseudomonas amygdali]	YES
KP808_00090	341	1	341	WP_057405203.1	342	1	342	99	0.99	0	342	681	0.0	LysM peptidoglycan-binding domain-containing protein [Pseudomonas amygdali]	YES
KP808_00090	341	1	341	KPX91188.1	351	11	351	99	0.99	0	341	679	0.0	LysM domain protein [Pseudomonas meliae]	YES
KP808_00090	341	1	341	WP_044344973.1	341	1	341	99	0.99	0	341	678	0.0	LysM peptidoglycan-binding domain-containing protein [Pseudomonas meliae]	YES
KP808_00090	341	1	341	WP_054096931.1	341	1	341	98	0.99	0	341	677	0.0	LysM peptidoglycan-binding domain-containing protein [Pseudomonas amygdali]	YES
KP808_00090	341	1	341	RMO51424.1	351	11	351	97	0.99	0	341	674	0.0	Peptidoglycan-binding LysM [Pseudomonas amygdali pv. eriobotryae] [Pseudomonas amygdali]	YES
KP808_00090	341	1	341	WP_057421262.1	341	1	341	97	0.99	0	341	673	0.0	LysM peptidoglycan-binding domain-containing protein [Pseudomonas amygdali]	YES
KP808_00090	341	1	341	WP_044324736.1	340	1	340	97	0.99	0	341	670	0.0	LysM peptidoglycan-binding domain-containing protein [Pseudomonas amygdali]	YES
KP808_00090	341	1	341	KPY27241.1	351	11	351	96	0.98	0	341	667	0.0	Peptidoglycan-binding LysM [Pseudomonas syringae pv. papulans] [Pseudomonas syringae]	YES
KP808_00090	341	1	341	EGH52573.1	341	1	341	96	0.98	0	341	667	0.0	peptidoglycan-binding LysM [Pseudomonas syringae Cit 7] [Pseudomonas syringae]	YES
KP808_00095	372	1	372	WP_058402473.1	372	1	372	99	0.99	0	372	728	0.0	DNA-protecting protein DprA [Pseudomonas savastanoi]	YES
KP808_00095	372	1	372	RMP84912.1	372	1	372	99	0.99	0	372	727	0.0	Rossmann fold nucleotide-binding protein Smf involved in DNA uptake [Pseudomonas syringae pv. actinidiae] [Pseudomonas syringae]	YES
KP808_00095	372	1	372	RMQ79369.1	377	6	377	99	0.99	0	372	726	0.0	DNA processing protein DprA [Pseudomonas viridiflava]	YES
KP808_00095	372	1	372	KTB74801.1	372	1	372	99	0.99	0	372	726	0.0	DNA processing protein DprA [Pseudomonas sp. ICMP 3272]	YES
KP808_00095	372	1	372	WP_054078969.1	372	1	372	99	0.99	0	372	724	0.0	DNA-protecting protein DprA [Pseudomonas amygdali]	YES
KP808_00095	372	1	372	RMR54927.1	372	1	372	99	0.99	0	372	723	0.0	Rossmann fold nucleotide-binding protein Smf involved in DNA uptake [Pseudomonas syringae pv. actinidiae] [Pseudomonas syringae]	YES
KP808_00095	372	1	372	KPX06900.1	377	6	377	99	0.99	0	372	721	0.0	DNA processing protein DprA [Pseudomonas syringae pv. daphniphylli] [Pseudomonas syringae]	YES
KP808_00095	372	1	372	ARD09637.1	372	1	372	98	0.99	0	372	721	0.0	DNA protecting protein DprA [Pseudomonas savastanoi pv. savastanoi NCPPB 3335] [Pseudomonas savastanoi]	YES
KP808_00095	372	1	372	KPY72846.1	377	6	377	98	0.99	0	372	720	0.0	Rossmann fold nucleotide-binding protein Smf [Pseudomonas savastanoi pv. savastanoi] [Pseudomonas savastanoi]	YES
KP808_00095	372	1	372	WP_057412486.1	372	1	372	98	0.99	0	372	720	0.0	DNA-protecting protein DprA [Pseudomonas amygdali]	YES
KP808_00095	372	1	372	WP_005732755.1	372	1	372	99	0.99	0	372	720	0.0	DNA-protecting protein DprA [Pseudomonas amygdali]	YES
KP808_00095	372	1	372	KWS89336.1	372	1	372	99	0.99	0	372	720	0.0	DNA processing protein DprA [Pseudomonas syringae pv. daphniphylli] [Pseudomonas syringae]	YES
KP808_00095	372	1	372	KPB85117.1	372	1	372	99	0.99	0	372	719	0.0	DNA processing protein DprA [Pseudomonas syringae pv. maculicola] [Pseudomonas syringae]	YES
KP808_00095	372	1	372	WP_135003680.1	372	1	372	98	0.99	0	372	719	0.0	DNA-protecting protein DprA [Pseudomonas amygdali]	YES
KP808_00095	372	1	372	WP_122269621.1	372	1	372	98	0.99	0	372	719	0.0	DNA-protecting protein DprA [Pseudomonas savastanoi]	YES
KP808_00095	372	1	372	KPW92964.1	372	1	372	98	0.99	0	372	719	0.0	Rossmann fold nucleotide-binding protein Smf [Pseudomonas syringae pv. castaneae] [Pseudomonas syringae]	YES
KP808_00095	372	1	372	KPX52554.1	377	6	377	99	0.99	0	372	718	0.0	DNA processing protein DprA [Pseudomonas amygdali pv. hibisci] [Pseudomonas amygdali]	YES
KP808_00095	372	1	372	KPX92341.1	377	6	377	98	0.99	0	372	718	0.0	DNA processing protein DprA [Pseudomonas amygdali pv. mori] [Pseudomonas amygdali]	YES
KP808_00095	372	1	372	WP_054082840.1	372	1	372	98	0.99	0	372	718	0.0	DNA-protecting protein DprA [Pseudomonas savastanoi]	YES
KP808_00095	372	1	372	WP_005756429.1	372	1	372	98	0.99	0	372	717	0.0	DNA-protecting protein DprA [Pseudomonas amygdali]	YES
KP808_00100	185	1	185	GBH07012.1	205	21	205	100	1	0	185	379	1e-132	tRNA A37 threonylcarbamoyladenosine synthetase subunit TsaC/SUA5/YrdC [Pseudomonas syringae pv. actinidiae] [Pseudomonas syringae]	YES
KP808_00100	185	1	185	AHG38718.1	185	1	185	100	1	0	185	376	4e-132	tRNA threonylcarbamoyladenosine biosynthesis protein RimN [Pseudomonas syringae CC1557] [Pseudomonas syringae]	YES
KP808_00100	185	1	185	WP_020356595.1	185	1	185	99	1	0	185	375	1e-131	L-threonylcarbamoyladenylate synthase [Pseudomonas syringae]	YES
KP808_00100	185	1	185	EGH97740.1	185	1	185	99	1	0	185	375	2e-131	SUA5/yciO/yrdC domain-containing protein [Pseudomonas amygdali pv. lachrymans str. M302278] [Pseudomonas amygdali]	YES
KP808_00100	185	1	185	KTC51431.1	185	1	185	99	0.99	0	185	375	2e-131	tRNA threonylcarbamoyladenosine biosynthesis protein RimN [Pseudomonas syringae ICMP 19498] [Pseudomonas syringae]	YES
KP808_00100	185	1	185	KOP57286.1	185	1	185	99	1	0	185	374	2e-131	tRNA threonylcarbamoyladenosine biosynthesis protein RimN [Pseudomonas coronafaciens pv. porri] [Pseudomonas coronafaciens]	YES
KP808_00100	185	1	185	WP_057447418.1	185	1	185	99	0.99	0	185	374	3e-131	L-threonylcarbamoyladenylate synthase [Pseudomonas syringae group genomosp. 3] [Pseudomonas syringae]	YES
KP808_00100	185	1	185	KPB78231.1	185	1	185	99	0.99	0	185	374	6e-131	Threonylcarbamoyl-AMP synthase [Pseudomonas syringae pv. maculicola] [Pseudomonas syringae]	YES
KP808_00100	185	1	185	Q48QH8.1	185	1	185	99	1	0	185	374	6e-131	RecName: Full=Threonylcarbamoyl-AMP synthase; Short=TC-AMP synthase; AltName: Full=L-threonylcarbamoyladenylate synthase; AltName: Full=t(6)A37 threonylcarbamoyladenosine biosynthesis protein TsaC; AltName: Full=tRNA threonylcarbamoyladenosine biosynthesis protein TsaC [Pseudomonas savastanoi pv. phaseolicola 1448A] [Pseudomonas savastanoi]	YES
KP808_00100	185	1	185	PHN53813.1	185	1	185	99	0.99	0	185	374	6e-131	tRNA threonylcarbamoyladenosine biosynthesis protein RimN [Pseudomonas syringae]	YES
KP808_00100	185	1	185	WP_044344898.1	185	1	185	98	1	0	185	373	1e-130	L-threonylcarbamoyladenylate synthase [Pseudomonas meliae]	YES
KP808_00100	185	1	185	KPB70225.1	185	1	185	99	1	0	185	373	1e-130	Threonylcarbamoyl-AMP synthase [Pseudomonas syringae pv. maculicola] [Pseudomonas syringae]	YES
KP808_00100	185	1	185	WP_011103022.1	185	1	185	99	0.99	0	185	372	2e-130	threonylcarbamoyl-AMP synthase [Pseudomonas syringae group genomosp. 3] [Pseudomonas syringae]	YES
KP808_00100	185	1	185	ARD09638.1	185	1	185	98	0.99	0	185	372	2e-130	tRNA threonylcarbamoyladenosine biosynthesis protein RimN [Pseudomonas savastanoi pv. savastanoi NCPPB 3335] [Pseudomonas savastanoi]	YES
KP808_00100	185	1	185	WP_151319158.1	185	1	185	99	0.99	0	185	372	2e-130	tRNA threonylcarbamoyladenosine biosynthesis protein RimN [Pseudomonas syringae group genomosp. 3] [Pseudomonas syringae]	YES
KP808_00100	185	1	185	KPC25421.1	185	1	185	99	0.99	0	185	372	3e-130	Threonylcarbamoyl-AMP synthase [Pseudomonas syringae pv. cilantro] [Pseudomonas syringae]	YES
KP808_00100	185	1	185	WP_122309018.1	185	1	185	98	0.99	0	185	372	3e-130	tRNA threonylcarbamoyladenosine biosynthesis protein RimN [Pseudomonas amygdali]	YES
KP808_00100	185	1	185	Q500S6.1	185	1	185	98	0.99	0	185	370	1e-129	RecName: Full=Threonylcarbamoyl-AMP synthase; Short=TC-AMP synthase; AltName: Full=L-threonylcarbamoyladenylate synthase; AltName: Full=t(6)A37 threonylcarbamoyladenosine biosynthesis protein TsaC; AltName: Full=tRNA threonylcarbamoyladenosine biosynthesis protein TsaC [Pseudomonas syringae pv. syringae B728a] [Pseudomonas syringae]	YES
KP808_00100	185	1	185	WP_122529349.1	185	1	185	97	0.99	0	185	370	2e-129	L-threonylcarbamoyladenylate synthase [Pseudomonas viridiflava]	YES
KP808_00100	185	1	185	WP_122336477.1	185	1	185	97	0.99	0	185	369	3e-129	L-threonylcarbamoyladenylate synthase [Pseudomonas coronafaciens]	YES
KP808_00105	325	1	325	KTC51432.1	325	1	325	100	1	0	325	658	0.0	quinone oxidoreductase [Pseudomonas syringae ICMP 19498] [Pseudomonas syringae]	YES
KP808_00105	325	1	325	AVB12315.1	325	1	325	99	1	0	325	657	0.0	NADPH:quinone reductase [Pseudomonas amygdali pv. morsprunorum] [Pseudomonas amygdali]	YES
KP808_00105	325	1	325	RMP84937.1	325	1	325	99	0.99	0	325	657	0.0	Quinone oxidoreductase [Pseudomonas syringae pv. actinidiae] [Pseudomonas syringae]	YES
KP808_00105	325	1	325	WP_057403671.1	325	1	325	99	1	0	325	656	0.0	NADPH:quinone reductase [Pseudomonas amygdali]	YES
KP808_00105	325	1	325	RMR55066.1	334	10	334	99	0.99	0	325	656	0.0	Quinone oxidoreductase [Pseudomonas syringae pv. actinidiae] [Pseudomonas syringae]	YES
KP808_00105	325	1	325	WP_058402472.1	325	1	325	99	0.99	0	325	655	0.0	quinone oxidoreductase [Pseudomonas savastanoi]	YES
KP808_00105	325	1	325	KPW92938.1	325	1	325	99	1	0	325	655	0.0	Quinone oxidoreductase [Pseudomonas syringae pv. castaneae] [Pseudomonas syringae]	YES
KP808_00105	325	1	325	AAZ34314.1	325	1	325	99	1	0	325	655	0.0	quinone oxidoreductase [Pseudomonas savastanoi pv. phaseolicola 1448A] [Pseudomonas savastanoi]	YES
KP808_00105	325	1	325	ARD09639.1	325	1	325	99	1	0	325	655	0.0	quinone oxidoreductase [Pseudomonas savastanoi pv. savastanoi NCPPB 3335] [Pseudomonas savastanoi]	YES
KP808_00105	325	1	325	EGH22889.1	325	1	325	99	0.99	0	325	655	0.0	quinone oxidoreductase [Pseudomonas amygdali pv. mori str. 301020] [Pseudomonas amygdali]	YES
KP808_00105	325	1	325	WP_057405202.1	325	1	325	99	0.99	0	325	655	0.0	NADPH:quinone reductase [Pseudomonas amygdali]	YES
KP808_00105	325	1	325	WP_044344899.1	325	1	325	99	0.99	0	325	654	0.0	NADPH:quinone reductase [Pseudomonas meliae]	YES
KP808_00105	325	1	325	WP_117182434.1	325	1	325	99	0.99	0	325	654	0.0	NADPH:quinone reductase [Pseudomonas amygdali]	YES
KP808_00105	325	1	325	WP_122234420.1	325	1	325	99	0.99	0	325	654	0.0	NADPH:quinone reductase [Pseudomonas savastanoi]	YES
KP808_00105	325	1	325	WP_122334257.1	325	1	325	99	0.99	0	325	654	0.0	NADPH:quinone reductase [Pseudomonas amygdali]	YES
KP808_00105	325	1	325	WP_004662863.1	325	1	325	99	0.99	0	325	654	0.0	NADPH:quinone reductase [Pseudomonas savastanoi]	YES
KP808_00105	325	1	325	WP_046834920.1	325	1	325	99	0.99	0	325	654	0.0	NADPH:quinone reductase [Pseudomonas amygdali]	YES
KP808_00105	325	1	325	WP_117139774.1	325	1	325	99	0.99	0	325	654	0.0	MULTISPECIES: NADPH:quinone reductase [Pseudomonas syringae group] [Pseudomonas syringae]	YES
KP808_00105	325	1	325	WP_005732757.1	325	1	325	99	0.99	0	325	654	0.0	NADPH:quinone reductase [Pseudomonas amygdali]	YES
KP808_00105	325	1	325	WP_057412485.1	325	1	325	99	0.99	0	325	652	0.0	NADPH:quinone reductase [Pseudomonas amygdali]	YES
KP808_00110	304	1	304	KPY83609.1	306	3	306	100	1	0	304	629	0.0	Oxygen-dependent coproporphyrinogen-III oxidase [Pseudomonas syringae pv. tagetis] [Pseudomonas syringae]	YES
KP808_00110	304	1	304	KPX46655.1	304	1	304	100	1	0	304	629	0.0	Oxygen-dependent coproporphyrinogen-III oxidase [Pseudomonas syringae pv. helianthi] [Pseudomonas syringae]	YES
KP808_00110	304	1	304	KPW92949.1	306	3	306	99	1	0	304	628	0.0	Oxygen-dependent coproporphyrinogen-III oxidase [Pseudomonas syringae pv. castaneae] [Pseudomonas syringae]	YES
KP808_00110	304	1	304	RMO90765.1	304	1	304	99	1	0	304	627	0.0	Oxygen-dependent coproporphyrinogen-III oxidase [Pseudomonas syringae pv. philadelphi] [Pseudomonas syringae]	YES
KP808_00110	304	1	304	WP_044318626.1	304	1	304	99	1	0	304	627	0.0	oxygen-dependent coproporphyrinogen oxidase [Pseudomonas amygdali]	YES
KP808_00110	304	1	304	ARA78638.1	304	1	304	99	1	0	304	627	0.0	coproporphyrinogen III oxidase [Pseudomonas amygdali pv. lachrymans] [Pseudomonas amygdali]	YES
KP808_00110	304	1	304	WP_057436528.1	304	1	304	99	1	0	304	627	0.0	oxygen-dependent coproporphyrinogen oxidase [Pseudomonas syringae group genomosp. 3] [Pseudomonas syringae]	YES
KP808_00110	304	1	304	WP_057420742.1	304	1	304	99	1	0	304	626	0.0	oxygen-dependent coproporphyrinogen oxidase [Pseudomonas amygdali]	YES
KP808_00110	304	1	304	WP_122257920.1	304	1	304	99	1	0	304	626	0.0	oxygen-dependent coproporphyrinogen oxidase [Pseudomonas amygdali]	YES
KP808_00110	304	1	304	Q88B49.1	304	1	304	99	1	0	304	626	0.0	RecName: Full=Oxygen-dependent coproporphyrinogen-III oxidase; Short=CPO; Short=Coprogen oxidase; Short=Coproporphyrinogenase [Pseudomonas syringae pv. tomato str. DC3000] [Pseudomonas syringae]	YES
KP808_00110	304	1	304	AKT27963.1	304	1	304	99	1	0	304	626	0.0	coproporphyrinogen III oxidase [Pseudomonas syringae pv. actinidiae ICMP 18884] [Pseudomonas syringae]	YES
KP808_00110	304	1	304	Q48QH6.1	304	1	304	99	0.99	0	304	626	0.0	RecName: Full=Oxygen-dependent coproporphyrinogen-III oxidase; Short=CPO; Short=Coprogen oxidase; Short=Coproporphyrinogenase [Pseudomonas savastanoi pv. phaseolicola 1448A] [Pseudomonas savastanoi]	YES
KP808_00110	304	1	304	EGH10534.1	304	1	304	99	0.99	0	304	625	0.0	coproporphyrinogen III oxidase [Pseudomonas amygdali pv. morsprunorum str. M302280] [Pseudomonas amygdali]	YES
KP808_00110	304	1	304	KPW98439.1	304	1	304	99	0.99	0	304	625	0.0	Oxygen-dependent coproporphyrinogen-III oxidase [Pseudomonas syringae pv. cerasicola] [Pseudomonas syringae]	YES
KP808_00110	304	1	304	WP_024679948.1	304	1	304	99	1	0	304	625	0.0	oxygen-dependent coproporphyrinogen oxidase [Pseudomonas syringae]	YES
KP808_00110	304	1	304	KPB70223.1	304	1	304	99	0.99	0	304	625	0.0	Oxygen-dependent coproporphyrinogen-III oxidase [Pseudomonas syringae pv. maculicola] [Pseudomonas syringae]	YES
KP808_00110	304	1	304	WP_058418671.1	304	1	304	99	0.99	0	304	625	0.0	oxygen-dependent coproporphyrinogen oxidase [Pseudomonas syringae]	YES
KP808_00110	304	1	304	WP_024419901.1	304	1	304	99	0.99	0	304	625	0.0	oxygen-dependent coproporphyrinogen oxidase [Pseudomonas avellanae]	YES
KP808_00110	304	1	304	WP_044295789.1	304	1	304	99	0.99	0	304	624	0.0	oxygen-dependent coproporphyrinogen oxidase [Pseudomonas amygdali]	YES
KP808_00110	304	1	304	WP_122318814.1	304	1	304	99	0.99	0	304	624	0.0	oxygen-dependent coproporphyrinogen oxidase [Pseudomonas savastanoi]	YES
KP808_00115	274	1	274	KTC51434.1	274	1	274	99	1	0	274	550	0.0	shikimate dehydrogenase [Pseudomonas syringae ICMP 19498] [Pseudomonas syringae]	YES
KP808_00115	274	1	274	WP_057405201.1	274	1	274	99	0.99	0	274	549	0.0	shikimate dehydrogenase [Pseudomonas amygdali]	YES
KP808_00115	274	1	274	KPX92342.1	280	7	280	99	0.99	0	274	547	0.0	shikimate 5-dehydrogenase [Pseudomonas amygdali pv. mori] [Pseudomonas amygdali]	YES
KP808_00115	274	1	274	WP_054071541.1	274	1	274	99	0.99	0	274	547	0.0	shikimate dehydrogenase [Pseudomonas amygdali]	YES
KP808_00115	274	1	274	RMO51421.1	280	7	280	98	0.99	0	274	547	0.0	Shikimate dehydrogenase [Pseudomonas amygdali pv. eriobotryae] [Pseudomonas amygdali]	YES
KP808_00115	274	1	274	AVB12317.1	274	1	274	99	0.99	0	274	547	0.0	shikimate dehydrogenase [Pseudomonas amygdali pv. morsprunorum] [Pseudomonas amygdali]	YES
KP808_00115	274	1	274	EGH02616.1	274	1	274	99	0.99	0	274	547	0.0	shikimate 5-dehydrogenase [Pseudomonas amygdali pv. aesculi str. 0893_23] [Pseudomonas amygdali]	YES
KP808_00115	274	1	274	KPX75914.1	280	7	280	98	0.99	0	274	547	0.0	Shikimate dehydrogenase [Pseudomonas amygdali pv. lachrymans] [Pseudomonas amygdali]	YES
KP808_00115	274	1	274	WP_057420741.1	274	1	274	98	0.99	0	274	547	0.0	shikimate dehydrogenase [Pseudomonas amygdali]	YES
KP808_00115	274	1	274	EGH25491.1	274	1	274	99	0.99	0	274	546	0.0	shikimate 5-dehydrogenase [Pseudomonas amygdali pv. mori str. 301020] [Pseudomonas amygdali]	YES
KP808_00115	274	1	274	WP_016980475.1	274	1	274	98	0.99	0	274	546	0.0	shikimate dehydrogenase [Pseudomonas amygdali]	YES
KP808_00115	274	1	274	KPY53409.1	274	1	274	98	0.99	0	274	546	0.0	Shikimate dehydrogenase [Pseudomonas syringae pv. rhaphiolepidis] [Pseudomonas syringae]	YES
KP808_00115	274	1	274	KPW92954.1	274	1	274	99	0.99	0	274	546	0.0	Shikimate dehydrogenase [Pseudomonas syringae pv. castaneae] [Pseudomonas syringae]	YES
KP808_00115	274	1	274	RML68851.1	280	7	280	98	0.99	0	274	545	0.0	Shikimate dehydrogenase [Pseudomonas savastanoi pv. savastanoi] [Pseudomonas savastanoi]	YES
KP808_00115	274	1	274	WP_122269622.1	274	1	274	98	0.99	0	274	545	0.0	shikimate dehydrogenase [Pseudomonas savastanoi]	YES
KP808_00115	274	1	274	RMV11312.1	280	7	280	98	0.99	0	274	545	0.0	Shikimate dehydrogenase [Pseudomonas savastanoi]	YES
KP808_00115	274	1	274	WP_057403670.1	274	1	274	98	0.99	0	274	545	0.0	shikimate dehydrogenase [Pseudomonas amygdali]	YES
KP808_00115	274	1	274	ARD09641.1	274	1	274	98	0.99	0	274	545	0.0	shikimate dehydrogenase [Pseudomonas savastanoi pv. savastanoi NCPPB 3335] [Pseudomonas savastanoi]	YES
KP808_00115	274	1	274	WP_058402471.1	274	1	274	99	0.99	0	274	545	0.0	shikimate dehydrogenase [Pseudomonas savastanoi]	YES
KP808_00115	274	1	274	WP_005781321.1	274	1	274	98	0.99	0	274	545	0.0	shikimate dehydrogenase [Pseudomonas amygdali]	YES
KP808_00120	522	1	522	WP_058402470.1	522	1	522	99	0.99	0	522	1026	0.0	SulP family inorganic anion transporter [Pseudomonas savastanoi]	YES
KP808_00120	522	1	522	KPC56991.1	522	1	522	99	0.99	0	522	1024	0.0	Sulfate permease [Pseudomonas amygdali pv. morsprunorum] [Pseudomonas amygdali]	YES
KP808_00120	522	1	522	WP_010207269.1	522	1	522	99	0.99	0	522	1023	0.0	SulP family inorganic anion transporter [Pseudomonas amygdali]	YES
KP808_00120	522	1	522	KPX02308.1	557	36	557	99	0.99	0	522	1023	0.0	Sulfate transporter family protein [Pseudomonas syringae pv. cunninghamiae] [Pseudomonas syringae]	YES
KP808_00120	522	1	522	WP_057403669.1	522	1	522	99	0.99	0	522	1022	0.0	SulP family inorganic anion transporter [Pseudomonas amygdali]	YES
KP808_00120	522	1	522	WP_057412484.1	522	1	522	99	0.99	0	522	1022	0.0	SulP family inorganic anion transporter [Pseudomonas amygdali]	YES
KP808_00120	522	1	522	WP_057456265.1	522	1	522	99	0.99	0	522	1022	0.0	SulP family inorganic anion transporter [Pseudomonas savastanoi]	YES
KP808_00120	522	1	522	WP_122309024.1	522	1	522	99	0.99	0	522	1022	0.0	SulP family inorganic anion transporter [Pseudomonas amygdali]	YES
KP808_00120	522	1	522	WP_046832881.1	522	1	522	99	0.99	0	522	1021	0.0	SulP family inorganic anion transporter [Pseudomonas amygdali]	YES
KP808_00120	522	1	522	WP_057405200.1	522	1	522	99	0.99	0	522	1021	0.0	SulP family inorganic anion transporter [Pseudomonas amygdali]	YES
KP808_00120	522	1	522	WP_122358721.1	522	1	522	99	0.99	0	522	1021	0.0	SulP family inorganic anion transporter [Pseudomonas ficuserectae]	YES
KP808_00120	522	1	522	WP_044324655.1	522	1	522	99	0.99	0	522	1021	0.0	SulP family inorganic anion transporter [Pseudomonas amygdali]	YES
KP808_00120	522	1	522	AVB12318.1	522	1	522	99	0.99	0	522	1021	0.0	SulP family inorganic anion transporter [Pseudomonas amygdali pv. morsprunorum] [Pseudomonas amygdali]	YES
KP808_00120	522	1	522	KPW78369.1	522	1	522	99	0.99	0	522	1021	0.0	Sulfate permease [Pseudomonas amygdali pv. ciccaronei] [Pseudomonas amygdali]	YES
KP808_00120	522	1	522	WP_044344900.1	522	1	522	99	0.99	0	522	1021	0.0	SulP family inorganic anion transporter [Pseudomonas meliae]	YES
KP808_00120	522	1	522	RMN58243.1	544	23	544	99	0.99	0	522	1021	0.0	Sulfate transporter protein, partial [Pseudomonas amygdali pv. hibisci] [Pseudomonas amygdali]	YES
KP808_00120	522	1	522	WP_060411751.1	522	1	522	99	0.99	0	522	1021	0.0	SulP family inorganic anion transporter [Pseudomonas amygdali]	YES
KP808_00120	522	1	522	WP_016980476.1	522	1	522	99	0.99	0	522	1021	0.0	SulP family inorganic anion transporter [Pseudomonas amygdali]	YES
KP808_00120	522	1	522	KPW64204.1	522	1	522	98	0.99	0	522	1021	0.0	Sulfate transporter family protein [Pseudomonas syringae pv. broussonetiae] [Pseudomonas syringae]	YES
KP808_00120	522	1	522	KUG45721.1	536	15	536	99	0.99	0	522	1020	0.0	Sulfate permease, partial [Pseudomonas savastanoi pv. fraxini] [Pseudomonas savastanoi]	YES
KP808_00125	308	1	308	RMO99966.1	352	45	352	99	1	0	308	625	0.0	Glycine/betaine family, ABC transporter, substrate-binding protein [Pseudomonas amygdali pv. morsprunorum] [Pseudomonas amygdali]	YES
KP808_00125	308	1	308	AVB12319.1	308	1	308	99	1	0	308	624	0.0	choline ABC transporter substrate-binding protein [Pseudomonas amygdali pv. morsprunorum] [Pseudomonas amygdali]	YES
KP808_00125	308	1	308	WP_058402469.1	308	1	308	99	1	0	308	623	0.0	choline ABC transporter substrate-binding protein [Pseudomonas savastanoi]	YES
KP808_00125	308	1	308	KPX52536.1	308	1	308	99	0.99	0	308	622	0.0	Glycine betaine family ABC transporter substrate-binding protein [Pseudomonas amygdali pv. hibisci] [Pseudomonas amygdali]	YES
KP808_00125	308	1	308	RMP84901.1	308	1	308	99	0.99	0	308	621	0.0	Glycine/betaine family, ABC transporter, substrate-binding protein [Pseudomonas syringae pv. actinidiae] [Pseudomonas syringae]	YES
KP808_00125	308	1	308	KTC51436.1	308	1	308	99	0.99	0	308	620	0.0	glycine/betaine ABC transporter substrate-binding protein [Pseudomonas syringae ICMP 19498] [Pseudomonas syringae]	YES
KP808_00125	308	1	308	RMR07312.1	352	45	352	98	0.99	0	308	619	0.0	Glycine/betaine family, ABC transporter substrate-binding protein [Pseudomonas syringae pv. helianthi] [Pseudomonas syringae]	YES
KP808_00125	308	1	308	WP_044324654.1	308	1	308	98	0.99	0	308	618	0.0	choline ABC transporter substrate-binding protein [Pseudomonas amygdali]	YES
KP808_00125	308	1	308	EGH02618.1	308	1	308	98	0.99	0	308	618	0.0	glycine betaine family ABC transporter substrate-binding protein [Pseudomonas amygdali pv. aesculi str. 0893_23] [Pseudomonas amygdali]	YES
KP808_00125	308	1	308	WP_057456266.1	308	1	308	98	0.99	0	308	618	0.0	choline ABC transporter substrate-binding protein [Pseudomonas savastanoi]	YES
KP808_00125	308	1	308	KPX36392.1	352	45	352	98	0.99	0	308	618	0.0	Glycine betaine family ABC transporter substrate-binding protein [Pseudomonas savastanoi pv. glycinea] [Pseudomonas savastanoi]	YES
KP808_00125	308	1	308	AAZ37129.1	308	1	308	98	0.99	0	308	617	0.0	glycine/betaine family, ABC transporter, substrate-binding protein [Pseudomonas savastanoi pv. phaseolicola 1448A] [Pseudomonas savastanoi]	YES
KP808_00125	308	1	308	WP_054985569.1	308	1	308	98	0.99	0	308	617	0.0	choline ABC transporter substrate-binding protein [Pseudomonas syringae group genomosp. 7] [Pseudomonas syringae]	YES
KP808_00125	308	1	308	WP_151258777.1	308	1	308	98	0.99	0	308	617	0.0	choline ABC transporter substrate-binding protein [Pseudomonas amygdali]	YES
KP808_00125	308	1	308	WP_002551342.1	308	1	308	97	0.99	0	308	616	0.0	choline ABC transporter substrate-binding protein [Pseudomonas savastanoi]	YES
KP808_00125	308	1	308	KPY83621.1	352	45	352	98	0.99	0	308	616	0.0	Glycine betaine family ABC transporter substrate-binding protein [Pseudomonas syringae pv. tagetis] [Pseudomonas syringae]	YES
KP808_00125	308	1	308	RMR54913.1	308	1	308	98	0.99	0	308	616	0.0	Glycine/betaine family, ABC transporter, substrate-binding protein [Pseudomonas syringae pv. actinidiae] [Pseudomonas syringae]	YES
KP808_00125	308	1	308	WP_057403668.1	308	1	308	97	0.99	0	308	615	0.0	choline ABC transporter substrate-binding protein [Pseudomonas amygdali]	YES
KP808_00125	308	1	308	WP_055006604.1	308	1	308	98	0.99	0	308	615	0.0	choline ABC transporter substrate-binding protein [Pseudomonas syringae group genomosp. 7] [Pseudomonas syringae]	YES
KP808_00125	308	1	308	RMR86114.1	352	45	352	98	0.99	0	308	615	0.0	Glycine betaine family ABC transporter substrate-binding protein [Pseudomonas amygdali pv. tabaci] [Pseudomonas amygdali]	YES
KP808_00130	501	1	501	KTC51437.1	501	1	501	100	1	0	501	1045	0.0	choline-sulfatase [Pseudomonas syringae ICMP 19498] [Pseudomonas syringae]	YES
KP808_00130	501	1	501	RMQ08579.1	507	7	507	100	1	0	501	1045	0.0	Choline-sulfatase [Pseudomonas viridiflava]	YES
KP808_00130	501	1	501	WP_003401486.1	501	1	501	98	0.99	0	501	1030	0.0	choline-sulfatase [Pseudomonas syringae]	YES
KP808_00130	501	1	501	RML87450.1	507	7	507	98	0.99	0	501	1030	0.0	Choline sulfatase [Pseudomonas savastanoi]	YES
KP808_00130	501	1	501	RMR72399.1	510	10	510	98	0.99	0	501	1030	0.0	Choline-sulfatase [Pseudomonas savastanoi pv. fraxini] [Pseudomonas savastanoi]	YES
KP808_00130	501	1	501	KPW24392.1	507	7	507	98	0.99	0	501	1029	0.0	Choline sulfatase [Pseudomonas syringae pv. aceris] [Pseudomonas syringae]	YES
KP808_00130	501	1	501	AAZ33914.1	501	1	501	98	0.99	0	501	1029	0.0	choline sulfatase [Pseudomonas savastanoi pv. phaseolicola 1448A] [Pseudomonas savastanoi]	YES
KP808_00130	501	1	501	KPY14482.1	507	7	507	98	0.99	0	501	1029	0.0	Choline sulfatase [Pseudomonas savastanoi pv. phaseolicola] [Pseudomonas savastanoi]	YES
KP808_00130	501	1	501	WP_058391184.1	501	1	501	98	0.99	0	501	1028	0.0	choline-sulfatase [Pseudomonas syringae]	YES
KP808_00130	501	1	501	WP_024643258.1	501	1	501	98	0.99	0	501	1028	0.0	choline-sulfatase [Pseudomonas syringae]	YES
KP808_00130	501	1	501	WP_058399141.1	501	1	501	98	0.99	0	501	1028	0.0	choline-sulfatase [Pseudomonas syringae]	YES
KP808_00130	501	1	501	KPY60096.1	507	7	507	98	0.99	0	501	1028	0.0	Choline-sulfatase [Pseudomonas amygdali pv. sesami] [Pseudomonas amygdali]	YES
KP808_00130	501	1	501	WP_003340086.1	501	1	501	98	0.99	0	501	1028	0.0	choline-sulfatase [Pseudomonas syringae]	YES
KP808_00130	501	1	501	KPY61658.1	507	7	507	98	0.99	0	501	1028	0.0	Sulfatase [Pseudomonas syringae pv. solidagae] [Pseudomonas syringae]	YES
KP808_00130	501	1	501	RMV36319.1	507	7	507	98	0.99	0	501	1028	0.0	Choline sulfatase [Pseudomonas savastanoi pv. phaseolicola] [Pseudomonas savastanoi]	YES
KP808_00130	501	1	501	RML59349.1	507	7	507	98	0.99	0	501	1028	0.0	Sulfatase [Pseudomonas syringae pv. pisi] [Pseudomonas syringae]	YES
KP808_00130	501	1	501	WP_103713001.1	501	1	501	98	0.99	0	501	1028	0.0	choline-sulfatase [Pseudomonas syringae]	YES
KP808_00130	501	1	501	WP_054082839.1	501	1	501	98	0.99	0	501	1028	0.0	choline-sulfatase [Pseudomonas savastanoi]	YES
KP808_00130	501	1	501	WP_004662867.1	501	1	501	98	0.99	0	501	1028	0.0	choline-sulfatase [Pseudomonas savastanoi]	YES
KP808_00130	501	1	501	WP_054078972.1	501	1	501	98	0.99	0	501	1028	0.0	choline-sulfatase [Pseudomonas amygdali]	YES
KP808_00135	316	1	316	WP_058402467.1	316	1	316	100	1	0	316	642	0.0	LysR family transcriptional regulator [Pseudomonas savastanoi]	YES
KP808_00135	316	1	316	KPY42370.1	318	3	318	99	0.99	0	316	640	0.0	LysR family transcriptional regulator [Pseudomonas savastanoi pv. retacarpa] [Pseudomonas savastanoi]	YES
KP808_00135	316	1	316	RMR55036.1	316	1	316	99	0.99	0	316	640	0.0	Transcriptional regulator, LysR family [Pseudomonas syringae pv. actinidiae] [Pseudomonas syringae]	YES
KP808_00135	316	1	316	WP_057456267.1	316	1	316	99	0.99	0	316	640	0.0	LysR family transcriptional regulator [Pseudomonas savastanoi]	YES
KP808_00135	316	1	316	AAZ34781.1	316	1	316	99	0.99	0	316	640	0.0	transcriptional regulator, LysR family [Pseudomonas savastanoi pv. phaseolicola 1448A] [Pseudomonas savastanoi]	YES
KP808_00135	316	1	316	AVB12321.1	316	1	316	99	0.99	0	316	639	0.0	LysR family transcriptional regulator [Pseudomonas amygdali pv. morsprunorum] [Pseudomonas amygdali]	YES
KP808_00135	316	1	316	ARA78643.1	316	1	316	99	0.99	0	316	639	0.0	LysR family transcriptional regulator [Pseudomonas amygdali pv. lachrymans] [Pseudomonas amygdali]	YES
KP808_00135	316	1	316	WP_004660352.1	316	1	316	99	0.99	0	316	639	0.0	LysR family transcriptional regulator [Pseudomonas savastanoi]	YES
KP808_00135	316	1	316	WP_057425007.1	316	1	316	99	0.99	0	316	639	0.0	LysR family transcriptional regulator [Pseudomonas amygdali]	YES
KP808_00135	316	1	316	KTC51438.1	316	1	316	99	0.99	0	316	639	0.0	LysR family transcriptional regulator [Pseudomonas syringae ICMP 19498] [Pseudomonas syringae]	YES
KP808_00135	316	1	316	WP_122320956.1	316	1	316	99	0.99	0	316	638	0.0	LysR family transcriptional regulator [Pseudomonas amygdali]	YES
KP808_00135	316	1	316	WP_016980479.1	316	1	316	99	0.99	0	316	638	0.0	LysR family transcriptional regulator [Pseudomonas amygdali]	YES
KP808_00135	316	1	316	KPW98435.1	316	1	316	99	0.99	0	316	638	0.0	LysR family transcriptional regulator [Pseudomonas syringae pv. cerasicola] [Pseudomonas syringae]	YES
KP808_00135	316	1	316	WP_057405198.1	316	1	316	99	0.99	0	316	638	0.0	LysR family transcriptional regulator [Pseudomonas amygdali]	YES
KP808_00135	316	1	316	WP_054996237.1	316	1	316	99	0.99	0	316	637	0.0	LysR family transcriptional regulator [Pseudomonas ficuserectae]	YES
KP808_00135	316	1	316	WP_122386706.1	316	1	316	99	0.99	0	316	637	0.0	LysR family transcriptional regulator [Pseudomonas syringae group genomosp. 7] [Pseudomonas syringae]	YES
KP808_00135	316	1	316	WP_134930588.1	316	1	316	99	0.99	0	316	637	0.0	LysR family transcriptional regulator [Pseudomonas amygdali]	YES
KP808_00135	316	1	316	WP_019740814.1	316	1	316	99	0.99	0	316	637	0.0	LysR family transcriptional regulator [Pseudomonas savastanoi]	YES
KP808_00135	316	1	316	WP_044322364.1	316	1	316	99	0.99	0	316	637	0.0	LysR family transcriptional regulator [Pseudomonas savastanoi]	YES
KP808_00135	316	1	316	WP_054082838.1	316	1	316	99	0.99	0	316	637	0.0	LysR family transcriptional regulator [Pseudomonas savastanoi]	YES
KP808_00140	110	1	110	RMP84988.1	117	8	117	99	1	0	110	228	1e-75	DOPA 4,5-dioxygenase-related protein [Pseudomonas syringae pv. actinidiae] [Pseudomonas syringae]	YES
KP808_00140	110	1	110	WP_054078974.1	110	1	110	99	1	0	110	228	1e-75	DOPA 4,5-dioxygenase family protein [Pseudomonas amygdali]	YES
KP808_00140	110	1	110	RMS29455.1	117	8	117	99	1	0	110	228	1e-75	DOPA 4,5-dioxygenase-related protein [Pseudomonas ficuserectae]	YES
KP808_00140	110	1	110	KTC51439.1	110	1	110	99	1	0	110	227	2e-75	4,5-dioxygenase [Pseudomonas syringae ICMP 19498] [Pseudomonas syringae]	YES
KP808_00140	110	1	110	RML87432.1	117	8	117	99	0.99	0	110	227	2e-75	DOPA 4,5-dioxygenase [Pseudomonas savastanoi]	YES
KP808_00140	110	1	110	RMR55061.1	117	8	117	98	1	0	110	227	3e-75	DOPA 4,5-dioxygenase-related protein [Pseudomonas syringae pv. actinidiae] [Pseudomonas syringae]	YES
KP808_00140	110	1	110	EGH22881.1	110	1	110	99	0.99	0	110	227	3e-75	DOPA 4,5-dioxygenase-related protein [Pseudomonas amygdali pv. mori str. 301020] [Pseudomonas amygdali]	YES
KP808_00140	110	1	110	ARA78644.1	110	1	110	99	1	0	110	226	3e-75	4,5-dioxygenase [Pseudomonas amygdali pv. lachrymans] [Pseudomonas amygdali]	YES
KP808_00140	110	1	110	RMM67404.1	117	8	117	98	1	0	110	227	3e-75	DOPA 4,5-dioxygenase-related protein [Pseudomonas savastanoi pv. glycinea] [Pseudomonas savastanoi]	YES
KP808_00140	110	1	110	ARD09647.1	110	1	110	99	0.99	0	110	226	3e-75	4,5-dioxygenase [Pseudomonas savastanoi pv. savastanoi NCPPB 3335] [Pseudomonas savastanoi]	YES
KP808_00140	110	1	110	AAZ35324.1	110	1	110	98	1	0	110	226	6e-75	DOPA 4,5-dioxygenase-related protein [Pseudomonas savastanoi pv. phaseolicola 1448A] [Pseudomonas savastanoi]	YES
KP808_00140	110	1	110	WP_057425006.1	110	1	110	98	0.99	0	110	225	1e-74	DOPA 4,5-dioxygenase family protein [Pseudomonas amygdali]	YES
KP808_00140	110	1	110	PPS29936.1	110	1	110	98	0.99	0	110	225	2e-74	4,5-dioxygenase [Pseudomonas amygdali pv. morsprunorum] [Pseudomonas amygdali]	YES
KP808_00140	110	1	109	WP_054071544.1	110	1	109	99	1	0	109	224	2e-74	DOPA 4,5-dioxygenase family protein [Pseudomonas amygdali]	YES
KP808_00140	110	1	110	WP_057405197.1	110	1	110	97	0.99	0	110	224	2e-74	DOPA 4,5-dioxygenase family protein [Pseudomonas amygdali]	YES
KP808_00140	110	1	110	KPX86693.1	117	8	117	97	0.98	0	110	223	6e-74	DOPA 4,5-dioxygenase-related protein [Pseudomonas meliae]	YES
KP808_00140	110	1	110	AVB12322.1	110	1	110	97	0.98	0	110	223	1e-73	4,5-dioxygenase [Pseudomonas amygdali pv. morsprunorum] [Pseudomonas amygdali]	YES
KP808_00140	110	1	110	WP_019740815.1	110	1	110	97	0.99	0	110	223	1e-73	DOPA 4,5-dioxygenase family protein [Pseudomonas savastanoi]	YES
KP808_00140	110	1	110	WP_057403667.1	110	1	110	96	0.99	0	110	223	1e-73	DOPA 4,5-dioxygenase family protein [Pseudomonas amygdali]	YES
KP808_00140	110	1	110	WP_032654823.1	110	1	110	95	0.98	0	110	222	2e-73	DOPA 4,5-dioxygenase family protein [Pseudomonas syringae]	YES
KP808_00145	274	1	274	RMP84925.1	289	16	289	99	1	0	274	558	0.0	3-oxoadipate enol-lactonase [Pseudomonas syringae pv. actinidiae] [Pseudomonas syringae]	YES
KP808_00145	274	1	274	KTB74811.1	274	1	274	99	1	0	274	558	0.0	2-succinyl-6-hydroxy-2,4-cyclohexadiene-1-carboxylate synthase [Pseudomonas sp. ICMP 3272]	YES
KP808_00145	274	1	274	WP_057403666.1	274	1	274	99	0.99	0	274	555	0.0	alpha/beta fold hydrolase [Pseudomonas amygdali]	YES
KP808_00145	274	1	274	KPX92332.1	289	16	289	99	0.99	0	274	554	0.0	3-oxoadipate enol-lactonase [Pseudomonas amygdali pv. mori] [Pseudomonas amygdali]	YES
KP808_00145	274	1	274	ARA78645.1	274	1	274	99	0.99	0	274	554	0.0	2-succinyl-6-hydroxy-2,4-cyclohexadiene-1-carboxylate synthase [Pseudomonas amygdali pv. lachrymans] [Pseudomonas amygdali]	YES
KP808_00145	274	1	274	WP_005743932.1	274	1	274	99	0.99	0	274	553	0.0	alpha/beta fold hydrolase [Pseudomonas amygdali]	YES
KP808_00145	274	1	274	RMR55092.1	274	1	274	99	0.99	0	274	553	0.0	3-oxoadipate enol-lactonase [Pseudomonas syringae pv. actinidiae] [Pseudomonas syringae]	YES
KP808_00145	274	1	274	WP_010213111.1	274	1	274	99	0.99	0	274	553	0.0	alpha/beta fold hydrolase [Pseudomonas amygdali]	YES
KP808_00145	274	1	274	WP_005781315.1	274	1	274	99	0.99	0	274	553	0.0	alpha/beta fold hydrolase [Pseudomonas amygdali]	YES
KP808_00145	274	1	274	WP_151337395.1	274	1	274	99	0.99	0	274	553	0.0	alpha/beta fold hydrolase [Pseudomonas amygdali]	YES
KP808_00145	274	1	274	WP_044324652.1	274	1	274	99	0.99	0	274	553	0.0	alpha/beta fold hydrolase [Pseudomonas amygdali]	YES
KP808_00145	274	1	274	KPX12501.1	289	16	289	99	0.99	0	274	553	0.0	3-oxoadipate enol-lactone hydrolase family protein [Pseudomonas amygdali pv. dendropanacis] [Pseudomonas amygdali]	YES
KP808_00145	274	1	274	WP_054078975.1	274	1	274	99	0.99	0	274	553	0.0	alpha/beta fold hydrolase [Pseudomonas amygdali]	YES
KP808_00145	274	1	274	KPY81126.1	289	16	289	98	0.99	0	274	552	0.0	3-oxoadipate enol-lactone hydrolase family protein [Pseudomonas amygdali pv. tabaci] [Pseudomonas amygdali]	YES
KP808_00145	274	1	274	RMO16538.1	289	16	289	98	0.99	0	274	552	0.0	3-oxoadipate enol-lactone hydrolase protein [Pseudomonas savastanoi pv. phaseolicola] [Pseudomonas savastanoi]	YES
KP808_00145	274	1	274	ARD09648.1	274	1	274	99	0.99	0	274	552	0.0	2-succinyl-6-hydroxy-2,4-cyclohexadiene-1-carboxylate synthase [Pseudomonas savastanoi pv. savastanoi NCPPB 3335] [Pseudomonas savastanoi]	YES
KP808_00145	274	1	274	KPX12202.1	289	16	289	99	0.99	0	274	552	0.0	3-oxoadipate enol-lactone hydrolase family protein [Pseudomonas syringae pv. daphniphylli] [Pseudomonas syringae]	YES
KP808_00145	274	1	274	WP_016980480.1	274	1	274	98	0.99	0	274	552	0.0	alpha/beta fold hydrolase [Pseudomonas amygdali]	YES
KP808_00145	274	1	274	RMM95666.1	286	13	286	98	0.99	0	274	552	0.0	3-oxoadipate enol-lactonase [Pseudomonas savastanoi pv. glycinea] [Pseudomonas savastanoi]	YES
KP808_00145	274	1	274	WP_054996238.1	274	1	274	99	0.99	0	274	551	0.0	alpha/beta fold hydrolase [Pseudomonas ficuserectae]	YES
KP808_00150	176	1	176	KPW27148.1	176	1	176	100	1	0	176	347	1e-120	CigR [Pseudomonas amygdali]	YES
KP808_00150	176	1	176	ALD98385.1	176	1	176	99	0.99	0	176	344	2e-119	CigR [Pseudomonas syringae UMAF0158] [Pseudomonas syringae]	YES
KP808_00150	176	1	176	KPB24698.1	176	1	176	99	0.99	0	176	342	5e-119	CigR [Pseudomonas syringae pv. syringae] [Pseudomonas syringae]	YES
KP808_00150	176	1	176	RMR54941.1	176	1	176	99	0.99	0	176	342	1e-118	CigR [Pseudomonas syringae pv. actinidiae] [Pseudomonas syringae]	YES
KP808_00150	176	1	176	RMS20105.1	176	1	176	98	0.99	0	176	340	5e-118	CigR [Pseudomonas syringae pv. aceris] [Pseudomonas syringae]	YES
KP808_00150	176	1	176	CZT26500.1	176	1	176	98	0.98	0	176	339	1e-117	CigR [Pseudomonas cerasi]	YES
KP808_00150	176	1	176	AAZ36703.1	176	1	176	98	0.98	0	176	338	2e-117	CigR [Pseudomonas savastanoi pv. phaseolicola 1448A] [Pseudomonas savastanoi]	YES
KP808_00150	176	1	176	EFW87274.1	176	1	176	98	0.98	0	176	337	8e-117	CigR [Pseudomonas savastanoi pv. glycinea str. race 4] [Pseudomonas savastanoi]	YES
KP808_00150	176	1	176	RMO96117.1	176	1	176	97	0.98	0	176	336	2e-116	CigR [Pseudomonas syringae pv. persicae] [Pseudomonas syringae]	YES
KP808_00150	176	1	176	EGH02623.1	176	1	176	97	0.98	0	176	336	2e-116	CigR [Pseudomonas amygdali pv. aesculi str. 0893_23] [Pseudomonas amygdali]	YES
KP808_00150	176	1	176	KEZ29040.1	176	1	176	97	0.97	0	176	335	6e-116	CigR [Pseudomonas amygdali pv. tabaci str. 6605] [Pseudomonas amygdali]	YES
KP808_00150	176	1	176	KPX86687.1	176	1	176	97	0.97	0	176	334	9e-116	CigR [Pseudomonas meliae]	YES
KP808_00150	176	1	176	EGH22880.1	176	1	176	97	0.97	0	176	332	7e-115	CigR [Pseudomonas amygdali pv. mori str. 301020] [Pseudomonas amygdali]	YES
KP808_00150	176	1	176	WP_016566820.1	176	1	176	95	0.97	0	176	328	4e-113	protein CigR [Pseudomonas syringae]	YES
KP808_00150	176	1	176	KFE49834.1	176	1	176	94	0.97	0	176	327	1e-112	CigR [Pseudomonas congelans]	YES
KP808_00150	176	1	176	AHG38727.1	176	1	176	93	0.97	0	176	323	2e-111	CigR [Pseudomonas syringae CC1557] [Pseudomonas syringae]	YES
KP808_00150	176	1	176	WP_003437105.1	176	1	176	94	0.95	0	176	322	1e-110	protein CigR [Pseudomonas syringae]	YES
KP808_00150	176	1	176	SFO47015.1	176	1	176	94	0.95	0	176	320	4e-110	Nickel/cobalt transporter regulator [Pseudomonas syringae]	YES
KP808_00150	176	1	176	WP_017279514.1	170	1	170	93	0.94	0.03	176	313	2e-107	CigR [Pseudomonas syringae]	YES
KP808_00150	176	1	176	RMV93308.1	178	7	178	90	0.93	0.02	176	306	2e-104	CigR [Pseudomonas caricapapayae]	YES
KP808_00155	270	1	270	KTC53077.1	270	1	270	100	1	0	270	537	0.0	tryptophan synthase subunit alpha [Pseudomonas syringae ICMP 19498] [Pseudomonas syringae]	YES
KP808_00155	270	1	270	Q48QG7.1	270	1	270	99	0.99	0	270	534	0.0	RecName: Full=Tryptophan synthase alpha chain [Pseudomonas savastanoi pv. phaseolicola 1448A] [Pseudomonas savastanoi]	YES
KP808_00155	270	1	270	ARD09650.1	270	1	270	99	0.99	0	270	533	0.0	tryptophan synthase subunit alpha [Pseudomonas savastanoi pv. savastanoi NCPPB 3335] [Pseudomonas savastanoi]	YES
KP808_00155	270	1	268	KAA8699840.1	270	1	268	99	1	0	268	533	0.0	tryptophan synthase subunit alpha [Pseudomonas cannabina]	YES
KP808_00155	270	1	270	WP_057403664.1	270	1	270	99	0.99	0	270	532	0.0	tryptophan synthase subunit alpha [Pseudomonas amygdali]	YES
KP808_00155	270	1	270	WP_044318623.1	270	1	270	99	0.99	0	270	532	0.0	tryptophan synthase subunit alpha [Pseudomonas amygdali]	YES
KP808_00155	270	1	270	KPW64183.1	270	1	270	99	0.99	0	270	531	0.0	Tryptophan synthase alpha chain [Pseudomonas syringae pv. broussonetiae] [Pseudomonas syringae]	YES
KP808_00155	270	1	270	WP_016980482.1	270	1	270	99	0.99	0	270	531	0.0	tryptophan synthase subunit alpha [Pseudomonas amygdali]	YES
KP808_00155	270	1	268	WP_024674533.1	270	1	268	99	0.99	0	268	531	0.0	tryptophan synthase subunit alpha [Pseudomonas syringae]	YES
KP808_00155	270	1	268	KPC25405.1	270	1	268	99	1	0	268	531	0.0	Tryptophan synthase alpha chain [Pseudomonas syringae pv. cilantro] [Pseudomonas syringae]	YES
KP808_00155	270	1	269	WP_058824734.1	270	1	269	99	0.99	0	269	531	0.0	tryptophan synthase subunit alpha [Pseudomonas syringae]	YES
KP808_00155	270	1	270	WP_122269625.1	270	1	270	99	0.99	0	270	531	0.0	tryptophan synthase subunit alpha [Pseudomonas savastanoi]	YES
KP808_00155	270	1	270	WP_044295785.1	270	1	270	99	0.99	0	270	530	0.0	tryptophan synthase subunit alpha [Pseudomonas amygdali]	YES
KP808_00155	270	1	270	WP_044324651.1	270	1	270	99	0.99	0	270	530	0.0	tryptophan synthase subunit alpha [Pseudomonas amygdali]	YES
KP808_00155	270	1	268	WP_074818346.1	270	1	268	99	0.99	0	268	530	0.0	tryptophan synthase subunit alpha [Pseudomonas syringae]	YES
KP808_00155	270	1	269	EPM51013.1	270	1	269	99	0.99	0	269	530	0.0	tryptophan synthase subunit alpha [Pseudomonas syringae pv. actinidiae ICMP 19098] [Pseudomonas syringae]	YES
KP808_00155	270	1	269	WP_122239378.1	270	1	269	99	0.99	0	269	530	0.0	tryptophan synthase subunit alpha [Pseudomonas syringae group genomosp. 7] [Pseudomonas syringae]	YES
KP808_00155	270	1	268	RMU27699.1	333	64	331	99	0.99	0	268	529	0.0	Tryptophan synthase alpha chain [Pseudomonas avellanae]	YES
KP808_00155	270	1	268	AKT27975.1	270	1	268	99	0.99	0	268	529	0.0	tryptophan synthase subunit alpha [Pseudomonas syringae pv. actinidiae ICMP 18884] [Pseudomonas syringae]	YES
KP808_00155	270	1	268	KPB70213.1	270	1	268	99	0.99	0	268	529	0.0	Tryptophan synthase alpha chain [Pseudomonas syringae pv. maculicola] [Pseudomonas syringae]	YES
KP808_00160	409	1	409	WP_058402462.1	409	1	409	100	1	0	409	848	0.0	tryptophan synthase subunit beta [Pseudomonas savastanoi]	YES
KP808_00160	409	1	409	KTC53078.1	409	1	409	99	0.99	0	409	845	0.0	tryptophan synthase subunit beta [Pseudomonas syringae ICMP 19498] [Pseudomonas syringae]	YES
KP808_00160	409	1	409	ARA78648.1	409	1	409	99	0.99	0	409	844	0.0	tryptophan synthase subunit beta [Pseudomonas amygdali pv. lachrymans] [Pseudomonas amygdali]	YES
KP808_00160	409	1	409	RMQ08585.1	426	18	426	99	0.99	0	409	844	0.0	Tryptophan synthase beta chain [Pseudomonas viridiflava]	YES
KP808_00160	409	1	409	RML95887.1	426	18	426	99	0.99	0	409	843	0.0	Tryptophan synthase beta chain [Pseudomonas amygdali pv. eriobotryae] [Pseudomonas amygdali]	YES
KP808_00160	409	1	409	ORJ05634.1	409	1	409	99	1	0	409	843	0.0	tryptophan synthase subunit beta [Pseudomonas graminis]	YES
KP808_00160	409	1	409	KWS87351.1	409	1	409	99	0.99	0	409	843	0.0	tryptophan synthase subunit beta [Pseudomonas syringae pv. cerasicola] [Pseudomonas syringae]	YES
KP808_00160	409	1	409	WP_057411996.1	409	1	409	99	0.99	0	409	843	0.0	tryptophan synthase subunit beta [Pseudomonas amygdali]	YES
KP808_00160	409	1	409	WP_057403663.1	409	1	409	99	0.99	0	409	843	0.0	tryptophan synthase subunit beta [Pseudomonas amygdali]	YES
KP808_00160	409	1	409	RMS46400.1	409	1	409	99	0.99	0	409	843	0.0	Tryptophan synthase beta chain [Pseudomonas amygdali pv. photiniae] [Pseudomonas amygdali]	YES
KP808_00160	409	1	409	WP_019741035.1	409	1	409	99	0.99	0	409	843	0.0	tryptophan synthase subunit beta [Pseudomonas savastanoi]	YES
KP808_00160	409	1	409	KPB42570.1	409	1	409	99	0.99	0	409	843	0.0	Tryptophan synthase beta chain [Pseudomonas savastanoi pv. phaseolicola] [Pseudomonas savastanoi]	YES
KP808_00160	409	1	409	KPW27124.1	426	18	426	99	0.99	0	409	842	0.0	Tryptophan synthase beta chain [Pseudomonas amygdali]	YES
KP808_00160	409	1	409	KWS94258.1	409	1	409	99	0.99	0	409	842	0.0	tryptophan synthase subunit beta [Pseudomonas syringae pv. castaneae] [Pseudomonas syringae]	YES
KP808_00160	409	1	409	WP_122393261.1	409	1	409	99	0.99	0	409	842	0.0	tryptophan synthase subunit beta [Pseudomonas savastanoi]	YES
KP808_00160	409	1	409	WP_055010838.1	409	1	409	99	0.99	0	409	842	0.0	tryptophan synthase subunit beta [Pseudomonas caricapapayae]	YES
KP808_00160	409	1	409	KPW92944.1	426	18	426	99	0.99	0	409	841	0.0	Tryptophan synthase beta chain [Pseudomonas syringae pv. castaneae] [Pseudomonas syringae]	YES
KP808_00160	409	1	409	ALD98387.1	409	1	409	99	0.99	0	409	841	0.0	tryptophan synthase subunit beta [Pseudomonas syringae UMAF0158] [Pseudomonas syringae]	YES
KP808_00160	409	1	409	Q48QG6.1	409	1	409	99	0.99	0	409	840	0.0	RecName: Full=Tryptophan synthase beta chain [Pseudomonas savastanoi pv. phaseolicola 1448A] [Pseudomonas savastanoi]	YES
KP808_00160	409	1	409	Q500R4.1	409	1	409	99	0.99	0	409	839	0.0	RecName: Full=Tryptophan synthase beta chain [Pseudomonas syringae pv. syringae B728a] [Pseudomonas syringae]	YES
KP808_00165	318	1	318	KTC53079.1	318	1	318	100	1	0	318	636	0.0	LysR family transcriptional regulator [Pseudomonas syringae ICMP 19498] [Pseudomonas syringae]	YES
KP808_00165	318	1	318	RMP84861.1	318	1	318	99	1	0	318	632	0.0	Transcriptional regulator TrpI [Pseudomonas syringae pv. actinidiae] [Pseudomonas syringae]	YES
KP808_00165	318	1	318	EFW87271.1	318	1	318	99	0.99	0	318	630	0.0	transcriptional regulator TrpI [Pseudomonas savastanoi pv. glycinea str. race 4] [Pseudomonas savastanoi]	YES
KP808_00165	318	1	318	ALD98388.1	318	1	318	99	0.99	0	318	629	0.0	LysR family transcriptional regulator [Pseudomonas syringae UMAF0158] [Pseudomonas syringae]	YES
KP808_00165	318	1	318	WP_004662873.1	318	1	318	99	0.99	0	318	629	0.0	LysR family transcriptional regulator [Pseudomonas savastanoi]	YES
KP808_00165	318	1	318	WP_096106089.1	318	1	318	99	0.99	0	318	629	0.0	LysR family transcriptional regulator [Pseudomonas syringae]	YES
KP808_00165	318	1	318	WP_058398198.1	318	1	318	98	0.99	0	318	628	0.0	LysR family transcriptional regulator [Pseudomonas syringae]	YES
KP808_00165	318	1	318	WP_153221247.1	318	1	318	98	0.99	0	318	627	0.0	LysR family transcriptional regulator [Pseudomonas sp. SZ57]	YES
KP808_00165	318	1	318	WP_122319695.1	318	1	318	98	0.99	0	318	627	0.0	LysR family transcriptional regulator [Pseudomonas syringae group genomosp. 3] [Pseudomonas syringae]	YES
KP808_00165	318	1	318	WP_044309654.1	318	1	318	98	0.99	0	318	627	0.0	LysR family transcriptional regulator [Pseudomonas syringae]	YES
KP808_00165	318	1	318	WP_003413805.1	318	1	318	98	0.99	0	318	626	0.0	LysR family transcriptional regulator [Pseudomonas syringae]	YES
KP808_00165	318	1	318	WP_096136655.1	318	1	318	98	0.99	0	318	626	0.0	LysR family transcriptional regulator [Pseudomonas syringae]	YES
KP808_00165	318	1	318	ELQ11965.1	318	1	318	98	0.99	0	318	626	0.0	LysR family transcriptional regulator [Pseudomonas syringae BRIP39023] [Pseudomonas syringae]	YES
KP808_00165	318	1	318	WP_024683003.1	318	1	318	98	0.99	0	318	626	0.0	LysR family transcriptional regulator [Pseudomonas syringae]	YES
KP808_00165	318	1	318	BBN60849.1	318	1	318	98	0.99	0	318	626	0.0	LysR family transcriptional regulator [Pseudomonas sp. KUIN-1]	YES
KP808_00165	318	1	318	WP_003367768.1	318	1	318	98	0.99	0	318	626	0.0	LysR family transcriptional regulator [Pseudomonas syringae]	YES
KP808_00165	318	1	318	WP_003401522.1	318	1	318	98	0.99	0	318	625	0.0	LysR family transcriptional regulator [Pseudomonas syringae]	YES
KP808_00165	318	1	318	WP_122265664.1	318	1	318	98	0.99	0	318	625	0.0	LysR family transcriptional regulator [Pseudomonas syringae]	YES
KP808_00165	318	1	318	WP_060409256.1	318	1	318	98	0.99	0	318	625	0.0	LysR family transcriptional regulator [Pseudomonas syringae]	YES
KP808_00165	318	1	318	WP_024640018.1	318	1	318	98	0.99	0	318	625	0.0	LysR family transcriptional regulator [Pseudomonas syringae]	YES
KP808_00170	108	1	108	WP_054082302.1	108	1	108	99	1	0	108	216	4e-71	DUF883 domain-containing protein [Pseudomonas syringae]	YES
KP808_00170	108	1	108	WP_005781309.1	108	1	108	99	1	0	108	215	7e-71	DUF883 domain-containing protein [Pseudomonas amygdali]	YES
KP808_00170	108	1	108	AVB12328.1	108	1	108	99	0.99	0	108	215	1e-70	DUF883 domain-containing protein [Pseudomonas amygdali pv. morsprunorum] [Pseudomonas amygdali]	YES
KP808_00170	108	1	108	RMR25928.1	164	57	164	100	1	0	108	217	1e-70	CbsD/ElaB super protein [Pseudomonas savastanoi pv. glycinea] [Pseudomonas savastanoi]	YES
KP808_00170	108	1	108	WP_044344904.1	108	1	108	98	0.98	0	108	213	9e-70	DUF883 domain-containing protein [Pseudomonas meliae]	YES
KP808_00170	108	1	108	WP_084916073.1	108	1	108	98	0.98	0	108	212	1e-69	MULTISPECIES: DUF883 domain-containing protein [Pseudomonas]	YES
KP808_00170	108	1	108	WP_044318621.1	108	1	108	98	0.98	0	108	211	3e-69	DUF883 domain-containing protein [Pseudomonas amygdali]	YES
KP808_00170	108	1	108	AYL83908.1	108	1	108	96	0.99	0	108	209	1e-68	DUF883 domain-containing protein [Pseudomonas syringae pv. actinidiae str. Shaanxi_M228] [Pseudomonas syringae]	YES
KP808_00170	108	1	108	WP_096060404.1	108	1	108	95	0.99	0	108	209	2e-68	DUF883 domain-containing protein [Pseudomonas syringae]	YES
KP808_00170	108	1	108	WP_083181083.1	108	1	108	96	0.99	0	108	209	3e-68	DUF883 domain-containing protein [Pseudomonas floridensis]	YES
KP808_00170	108	1	108	WP_122210249.1	108	1	108	95	0.98	0	108	207	2e-67	DUF883 domain-containing protein [Pseudomonas viridiflava]	YES
KP808_00170	108	1	108	RMT77511.1	156	49	156	95	0.98	0	108	208	2e-67	CbsD/ElaB super protein [Pseudomonas viridiflava]	YES
KP808_00170	108	1	108	WP_054071546.1	107	1	107	97	0.97	0.01	108	206	3e-67	DUF883 domain-containing protein [Pseudomonas amygdali]	YES
KP808_00170	108	1	108	WP_027901549.1	108	1	108	91	0.98	0	108	202	2e-65	MULTISPECIES: DUF883 domain-containing protein [Pseudomonas]	YES
KP808_00170	108	1	108	WP_095093157.1	108	1	108	90	0.98	0	108	201	6e-65	DUF883 domain-containing protein [Pseudomonas sp. Irchel 3A5]	YES
KP808_00170	108	1	108	WP_087269531.1	108	1	108	90	0.97	0	108	199	3e-64	DUF883 domain-containing protein [Pseudomonas caspiana]	YES
KP808_00170	108	1	108	WP_122775607.1	108	1	108	89	0.97	0	108	197	1e-63	DUF883 domain-containing protein [Pseudomonas viridiflava]	YES
KP808_00170	108	1	108	WP_122850094.1	108	1	108	89	0.96	0	108	196	2e-63	DUF883 domain-containing protein [Pseudomonas viridiflava]	YES
KP808_00170	108	1	108	WP_125829727.1	108	1	108	90	0.97	0	108	196	4e-63	DUF883 domain-containing protein [Pseudomonas sp. v388]	YES
KP808_00170	108	1	108	WP_122667219.1	108	1	108	88	0.96	0	108	195	9e-63	DUF883 domain-containing protein [Pseudomonas viridiflava]	YES
KP808_00175	71	1	71	WP_103713000.1	71	1	71	99	1	0	71	144	8e-44	dodecin domain-containing protein [Pseudomonas syringae]	YES
KP808_00175	71	1	71	WP_096124894.1	71	1	71	99	1	0	71	144	9e-44	dodecin family protein [Pseudomonas congelans]	YES
KP808_00175	71	1	71	WP_134930590.1	71	1	71	97	1	0	71	144	1e-43	dodecin domain-containing protein [Pseudomonas amygdali]	YES
KP808_00175	71	1	71	WP_003413806.1	71	1	71	99	0.99	0	71	144	1e-43	dodecin domain-containing protein [Pseudomonas syringae]	YES
KP808_00175	71	1	71	WP_057442844.1	71	1	71	97	1	0	71	144	2e-43	dodecin domain-containing protein [Pseudomonas savastanoi]	YES
KP808_00175	71	1	71	WP_116865723.1	71	1	71	99	0.99	0	71	142	3e-43	dodecin domain-containing protein [Pseudomonas syringae]	YES
KP808_00175	71	1	71	WP_122850095.1	71	1	71	94	0.99	0	71	139	6e-42	dodecin domain-containing protein [Pseudomonas viridiflava]	YES
KP808_00175	71	1	71	KOP57273.1	71	1	71	92	1	0	71	136	2e-40	dodecin flavoprotein [Pseudomonas coronafaciens pv. porri] [Pseudomonas coronafaciens]	YES
KP808_00175	71	1	71	WP_024647574.1	71	1	71	93	0.96	0	71	135	3e-40	dodecin domain-containing protein [Pseudomonas syringae]	YES
KP808_00175	71	1	71	KTC33328.1	71	1	71	90	0.97	0	71	135	5e-40	dodecin flavoprotein [Pseudomonas putida]	YES
KP808_00175	71	1	71	WP_122471228.1	71	1	71	89	0.97	0	71	135	5e-40	dodecin domain-containing protein [Pseudomonas viridiflava]	YES
KP808_00175	71	1	71	ORJ05636.1	71	1	71	92	0.96	0	71	134	7e-40	dodecin flavoprotein [Pseudomonas graminis]	YES
KP808_00175	71	1	71	RMR04694.1	95	25	95	89	0.97	0	71	134	2e-39	Flavin and coenzyme A sequestration protein dodecin [Pseudomonas savastanoi pv. glycinea] [Pseudomonas savastanoi]	YES
KP808_00175	71	1	71	WP_027901548.1	71	1	71	89	0.97	0	71	132	4e-39	MULTISPECIES: dodecin domain-containing protein [Pseudomonas]	YES
KP808_00175	71	1	71	WP_111754185.1	71	1	71	89	0.94	0	71	132	7e-39	dodecin domain-containing protein [Pseudomonas viridiflava]	YES
KP808_00175	71	1	71	PHN22873.1	71	1	71	89	0.96	0	71	132	7e-39	dodecin flavoprotein [Pseudomonas sp. ICMP 561]	YES
KP808_00175	71	1	71	QGA47722.1	71	1	71	86	0.94	0	71	132	7e-39	dodecin flavoprotein [Pseudomonas brassicacearum]	YES
KP808_00175	71	1	71	WP_125829726.1	71	1	71	87	0.96	0	71	132	8e-39	dodecin domain-containing protein [Pseudomonas sp. v388]	YES
KP808_00175	71	1	71	WP_097087799.1	71	1	71	87	0.94	0	71	131	1e-38	MULTISPECIES: dodecin domain-containing protein [unclassified Pseudomonas]	YES
KP808_00175	71	1	71	WP_053149602.1	71	1	71	87	0.93	0	71	131	1e-38	dodecin domain-containing protein [Pseudomonas sp. Pf153]	YES
KP808_00180	74	1	74	WP_058402460.1	74	1	74	100	1	0	74	145	5e-44	MULTISPECIES: DUF1161 domain-containing protein [Pseudomonas]	YES
KP808_00180	74	1	74	AVB12330.1	74	1	74	96	1	0	74	142	6e-43	DUF1161 domain-containing protein [Pseudomonas amygdali pv. morsprunorum] [Pseudomonas amygdali]	YES
KP808_00180	74	1	74	WP_096108249.1	74	1	74	96	1	0	74	142	8e-43	DUF1161 domain-containing protein [Pseudomonas syringae]	YES
KP808_00180	74	1	74	WP_024663965.1	74	1	74	96	1	0	74	142	9e-43	DUF1161 domain-containing protein [Pseudomonas syringae]	YES
KP808_00180	74	1	74	WP_058398199.1	74	1	74	96	0.99	0	74	141	2e-42	DUF1161 domain-containing protein [Pseudomonas syringae]	YES
KP808_00180	74	1	74	WP_122267135.1	74	1	74	96	0.99	0	74	141	2e-42	DUF1161 domain-containing protein [Pseudomonas syringae]	YES
KP808_00180	74	1	74	WP_116828416.1	74	1	74	96	0.99	0	74	141	2e-42	DUF1161 domain-containing protein [Pseudomonas syringae]	YES
KP808_00180	74	1	74	WP_057405985.1	74	1	74	96	1	0	74	141	2e-42	DUF1161 domain-containing protein [Pseudomonas syringae]	YES
KP808_00180	74	1	74	WP_055010840.1	74	1	74	96	0.99	0	74	140	2e-42	DUF1161 domain-containing protein [Pseudomonas caricapapayae]	YES
KP808_00180	74	1	74	WP_122340975.1	74	1	74	96	0.99	0	74	140	3e-42	DUF1161 domain-containing protein [Pseudomonas caricapapayae]	YES
KP808_00180	74	1	74	WP_083181085.1	74	1	74	95	1	0	74	140	6e-42	DUF1161 domain-containing protein [Pseudomonas floridensis]	YES
KP808_00180	74	1	74	WP_054988225.1	74	1	74	95	0.97	0	74	139	1e-41	DUF1161 domain-containing protein [Pseudomonas syringae group genomosp. 7] [Pseudomonas syringae]	YES
KP808_00180	74	1	74	WP_122390783.1	74	1	74	95	0.99	0	74	138	2e-41	DUF1161 domain-containing protein [Pseudomonas savastanoi]	YES
KP808_00180	74	1	74	WP_096124893.1	74	1	74	93	0.97	0	74	137	4e-41	DUF1161 domain-containing protein [Pseudomonas congelans]	YES
KP808_00180	74	1	74	WP_005613457.1	74	1	74	93	0.99	0	74	137	7e-41	MULTISPECIES: DUF1161 domain-containing protein [Pseudomonas syringae group] [Pseudomonas syringae]	YES
KP808_00180	74	1	74	WP_084916075.1	74	1	74	92	0.99	0	74	136	2e-40	MULTISPECIES: DUF1161 domain-containing protein [Pseudomonas]	YES
KP808_00180	74	1	74	WP_024674530.1	74	1	74	92	0.97	0	74	135	3e-40	DUF1161 domain-containing protein [Pseudomonas syringae]	YES
KP808_00180	74	1	74	WP_003340078.1	75	1	75	95	0.97	0.01	75	135	5e-40	DUF1161 domain-containing protein [Pseudomonas syringae]	YES
KP808_00180	74	1	74	WP_024647575.1	74	1	74	91	0.97	0	74	135	6e-40	DUF1161 domain-containing protein [Pseudomonas syringae]	YES
KP808_00180	74	1	74	WP_010213074.1	74	1	74	91	0.97	0	74	135	6e-40	DUF1161 domain-containing protein [Pseudomonas syringae group genomosp. 3] [Pseudomonas syringae]	YES
KP808_00185	333	1	333	RMQ51428.1	367	35	367	100	1	0	333	682	0.0	Luciferase-like monooxygenase [Pseudomonas savastanoi pv. phaseolicola] [Pseudomonas savastanoi]	YES
KP808_00185	333	1	333	RMM67410.1	365	33	365	100	1	0	333	682	0.0	Bacterial luciferase protein [Pseudomonas savastanoi pv. glycinea] [Pseudomonas savastanoi]	YES
KP808_00185	333	1	333	KPX96361.1	367	35	367	100	1	0	333	681	0.0	Luciferase-like monooxygenase [Pseudomonas amygdali pv. mori] [Pseudomonas amygdali]	YES
KP808_00185	333	1	333	RML87888.1	367	35	367	100	1	0	333	681	0.0	Luciferase-like monooxygenase [Pseudomonas savastanoi pv. glycinea] [Pseudomonas savastanoi]	YES
KP808_00185	333	1	333	RMM67218.1	365	33	365	100	1	0	333	681	0.0	Bacterial luciferase protein [Pseudomonas savastanoi pv. glycinea] [Pseudomonas savastanoi]	YES
KP808_00185	333	1	333	AAZ34532.1	333	1	333	100	1	0	333	680	0.0	bacterial luciferase family protein [Pseudomonas savastanoi pv. phaseolicola 1448A] [Pseudomonas savastanoi]	YES
KP808_00185	333	1	333	WP_019741036.1	333	1	333	99	1	0	333	679	0.0	LLM class flavin-dependent oxidoreductase [Pseudomonas savastanoi]	YES
KP808_00185	333	1	333	RMT36179.1	367	35	367	99	1	0	333	679	0.0	Luciferase-like monooxygenase [Pseudomonas savastanoi]	YES
KP808_00185	333	1	333	KPW92937.1	367	35	367	99	0.99	0	333	679	0.0	Luciferase-like monooxygenase [Pseudomonas syringae pv. castaneae] [Pseudomonas syringae]	YES
KP808_00185	333	1	333	KPX90318.1	367	35	367	99	0.99	0	333	679	0.0	Luciferase-like monooxygenase [Pseudomonas amygdali pv. myricae] [Pseudomonas amygdali]	YES
KP808_00185	333	1	333	KPW64189.1	333	1	333	99	1	0	333	678	0.0	Bacterial luciferase family protein [Pseudomonas syringae pv. broussonetiae] [Pseudomonas syringae]	YES
KP808_00185	333	1	333	RMR43141.1	333	1	333	99	0.99	0	333	678	0.0	Bacterial luciferase protein [Pseudomonas savastanoi pv. glycinea] [Pseudomonas savastanoi]	YES
KP808_00185	333	1	333	AVB12331.1	333	1	333	99	0.99	0	333	677	0.0	LLM class flavin-dependent oxidoreductase [Pseudomonas amygdali pv. morsprunorum] [Pseudomonas amygdali]	YES
KP808_00185	333	1	333	KPX86685.1	365	33	365	99	0.99	0	333	677	0.0	Luciferase family protein [Pseudomonas meliae]	YES
KP808_00185	333	1	332	WP_122269626.1	333	1	332	99	0.99	0	332	676	0.0	LLM class flavin-dependent oxidoreductase [Pseudomonas savastanoi]	YES
KP808_00185	333	1	333	WP_044318620.1	333	1	333	99	0.99	0	333	676	0.0	LLM class flavin-dependent oxidoreductase [Pseudomonas amygdali]	YES
KP808_00185	333	1	333	EGH02630.1	333	1	333	99	0.99	0	333	675	0.0	luciferase family protein [Pseudomonas amygdali pv. aesculi str. 0893_23] [Pseudomonas amygdali]	YES
KP808_00185	333	1	333	WP_135004708.1	333	1	333	99	0.99	0	333	675	0.0	LLM class flavin-dependent oxidoreductase [Pseudomonas savastanoi]	YES
KP808_00185	333	1	333	WP_057432159.1	333	1	333	99	0.99	0	333	675	0.0	LLM class flavin-dependent oxidoreductase [Pseudomonas amygdali]	YES
KP808_00185	333	1	333	WP_057420737.1	333	1	333	99	0.99	0	333	674	0.0	LLM class flavin-dependent oxidoreductase [Pseudomonas amygdali]	YES
KP808_00190	143	1	143	KTC53084.1	143	1	143	100	1	0	143	290	2e-99	osmotically inducible protein OsmC [Pseudomonas syringae ICMP 19498] [Pseudomonas syringae]	YES
KP808_00190	143	1	143	WP_057403662.1	143	1	143	99	1	0	143	289	7e-99	OsmC family protein [Pseudomonas amygdali]	YES
KP808_00190	143	1	143	WP_003413808.1	143	1	143	94	0.98	0	143	276	1e-93	OsmC family protein [Pseudomonas syringae]	YES
KP808_00190	143	1	143	AVX25405.1	143	1	143	94	0.97	0	143	273	1e-92	OsmC family peroxiredoxin [Pseudomonas syringae pv. atrofaciens] [Pseudomonas syringae]	YES
KP808_00190	143	1	143	WP_103696609.1	143	1	143	94	0.97	0	143	273	2e-92	OsmC family protein [Pseudomonas syringae]	YES
KP808_00190	143	1	143	WP_100073104.1	143	1	143	93	0.97	0	143	271	6e-92	OsmC family protein [Pseudomonas syringae]	YES
KP808_00190	143	1	143	WP_058418674.1	143	1	143	92	0.97	0	143	271	7e-92	OsmC family protein [Pseudomonas syringae]	YES
KP808_00190	143	1	142	ATV20643.1	143	1	142	92	0.98	0	142	270	2e-91	OsmC family peroxiredoxin [Pseudomonas syringae pv. actinidiae] [Pseudomonas syringae]	YES
KP808_00190	143	1	142	RMQ30331.1	153	11	152	92	0.98	0	142	270	3e-91	Osmotically inducible protein [Pseudomonas syringae pv. actinidiae] [Pseudomonas syringae]	YES
KP808_00190	143	1	143	AAO53706.1	143	1	143	92	0.97	0	143	270	3e-91	osmotically inducible protein [Pseudomonas syringae pv. tomato str. DC3000] [Pseudomonas syringae]	YES
KP808_00190	143	1	143	KPW42828.1	153	11	153	92	0.97	0	143	269	6e-91	Osmotically inducible protein [Pseudomonas syringae pv. apii] [Pseudomonas syringae]	YES
KP808_00190	143	1	143	WP_055103560.1	143	1	143	92	0.97	0	143	269	7e-91	OsmC family protein [Pseudomonas endophytica]	YES
KP808_00190	143	1	143	KPC25398.1	143	1	143	92	0.97	0	143	268	9e-91	Osmotically inducible protein [Pseudomonas syringae pv. cilantro] [Pseudomonas syringae]	YES
KP808_00190	143	1	143	KWT09966.1	143	1	143	92	0.97	0	143	268	1e-90	osmotically inducible protein OsmC [Pseudomonas syringae pv. avii] [Pseudomonas syringae]	YES
KP808_00190	143	1	142	WP_003379416.1	143	1	142	92	0.97	0	142	268	1e-90	OsmC family protein [Pseudomonas syringae]	YES
KP808_00190	143	1	143	WP_122850098.1	143	1	143	92	0.96	0	143	268	1e-90	OsmC family protein [Pseudomonas viridiflava]	YES
KP808_00190	143	1	143	RMR17378.1	153	11	153	92	0.97	0	143	268	2e-90	Osmotically inducible protein [Pseudomonas syringae pv. persicae] [Pseudomonas syringae]	YES
KP808_00190	143	1	142	EGH10562.1	143	1	142	92	0.97	0	142	268	2e-90	osmotically inducible protein [Pseudomonas amygdali pv. morsprunorum str. M302280] [Pseudomonas amygdali]	YES
KP808_00190	143	1	143	RAU48458.1	143	1	143	92	0.95	0	143	267	3e-90	OsmC family peroxiredoxin [Pseudomonas sp. RIT 409]	YES
KP808_00190	143	1	143	AAY35114.1	143	1	143	92	0.97	0	143	267	3e-90	OsmC-like protein [Pseudomonas syringae pv. syringae B728a] [Pseudomonas syringae]	YES
KP808_00195	77	1	77	WP_057403677.1	77	1	77	100	1	0	77	158	4e-49	MULTISPECIES: DUF1161 domain-containing protein [Pseudomonas syringae group genomosp. 2] [Pseudomonas syringae]	YES
KP808_00195	77	1	77	WP_122222093.1	77	1	77	97	1	0	77	155	4e-48	DUF1161 domain-containing protein [Pseudomonas syringae group genomosp. 3] [Pseudomonas syringae]	YES
KP808_00195	77	1	77	WP_055010843.1	77	1	77	97	0.99	0	77	154	1e-47	DUF1161 domain-containing protein [Pseudomonas caricapapayae]	YES
KP808_00195	77	1	77	WP_074818361.1	77	1	77	96	1	0	77	154	2e-47	DUF1161 domain-containing protein [Pseudomonas syringae]	YES
KP808_00195	77	1	77	WP_054988223.1	77	1	77	96	0.99	0	77	154	2e-47	DUF1161 domain-containing protein [Pseudomonas syringae group genomosp. 7] [Pseudomonas syringae]	YES
KP808_00195	77	1	77	AYL83913.1	77	1	77	96	0.99	0	77	153	3e-47	DUF1161 domain-containing protein [Pseudomonas syringae pv. actinidiae str. Shaanxi_M228] [Pseudomonas syringae]	YES
KP808_00195	77	1	77	WP_060412788.1	77	1	77	95	0.99	0	77	151	2e-46	DUF1161 domain-containing protein [Pseudomonas syringae]	YES
KP808_00195	77	1	77	WP_024681056.1	77	1	77	95	0.97	0	77	151	2e-46	DUF1161 domain-containing protein [Pseudomonas syringae]	YES
KP808_00195	77	1	77	WP_024647578.1	77	1	77	92	0.97	0	77	149	2e-45	DUF1161 domain-containing protein [Pseudomonas syringae]	YES
KP808_00195	77	1	77	WP_084916078.1	77	1	77	90	0.97	0	77	147	1e-44	MULTISPECIES: DUF1161 domain-containing protein [Pseudomonas]	YES
KP808_00195	77	1	77	AXH59378.1	77	1	77	91	0.96	0	77	146	2e-44	DUF1161 domain-containing protein [Pseudomonas amygdali pv. lachrymans str. M301315] [Pseudomonas amygdali]	YES
KP808_00195	77	1	77	WP_153221250.1	77	1	77	90	0.94	0	77	143	3e-43	DUF1161 domain-containing protein [Pseudomonas sp. SZ57]	YES
KP808_00195	77	1	77	WP_003340072.1	77	1	77	90	0.95	0	77	142	6e-43	DUF1161 domain-containing protein [Pseudomonas syringae]	YES
KP808_00195	77	1	77	WP_032697461.1	77	1	77	90	0.94	0	77	141	2e-42	DUF1161 domain-containing protein [Pseudomonas syringae]	YES
KP808_00195	77	1	77	WP_003413809.1	77	1	77	88	0.91	0	77	140	7e-42	DUF1161 domain-containing protein [Pseudomonas syringae]	YES
KP808_00195	77	1	77	WP_125829722.1	77	1	77	84	0.94	0	77	139	9e-42	DUF1161 domain-containing protein [Pseudomonas sp. v388]	YES
KP808_00195	77	1	77	WP_103689325.1	77	1	77	87	0.94	0	77	139	1e-41	DUF1161 domain-containing protein [Pseudomonas syringae]	YES
KP808_00195	77	1	77	WP_099231006.1	77	1	77	83	0.94	0	77	137	6e-41	DUF1161 domain-containing protein [Pseudomonas viridiflava]	YES
KP808_00195	77	1	77	QHF00963.1	77	1	77	81	0.94	0	77	135	3e-40	DUF1161 domain-containing protein [Pseudomonas asturiensis]	YES
KP808_00195	77	1	77	WP_122510343.1	77	1	77	82	0.92	0	77	135	6e-40	DUF1161 domain-containing protein [Pseudomonas viridiflava]	YES
KP808_00200	121	1	121	EKG43707.1	121	1	121	97	0.98	0	121	246	9e-83	lipoprotein [Pseudomonas syringae pv. avellanae str. ISPaVe013] [Pseudomonas syringae]	YES
KP808_00200	121	1	121	KPB13430.1	121	1	121	97	0.99	0	121	246	1e-82	Lipoprotein [Pseudomonas amygdali pv. sesami] [Pseudomonas amygdali]	YES
KP808_00200	121	1	121	RMO68859.1	139	19	139	88	0.96	0	121	233	2e-77	Lipoprotein [Pseudomonas syringae pv. primulae] [Pseudomonas syringae]	YES
KP808_00200	121	1	121	EGH65356.1	121	1	121	89	0.95	0	121	233	2e-77	lipoprotein [Pseudomonas syringae pv. actinidiae str. M302091] [Pseudomonas syringae]	YES
KP808_00200	121	1	121	RMQ30353.1	121	1	121	89	0.95	0	121	232	4e-77	Lipoprotein [Pseudomonas syringae pv. actinidiae] [Pseudomonas syringae]	YES
KP808_00200	121	8	121	KMY04545.1	114	1	114	97	0.99	0	114	232	4e-77	lipoprotein [Pseudomonas syringae KCTC 12500] [Pseudomonas syringae]	YES
KP808_00200	121	1	121	EKG34299.1	139	19	139	88	0.95	0	121	232	8e-77	lipoprotein [Pseudomonas avellanae BPIC 631] [Pseudomonas avellanae]	YES
KP808_00200	121	1	121	RMR04059.1	139	19	139	88	0.96	0	121	232	8e-77	Lipoprotein [Pseudomonas syringae pv. primulae] [Pseudomonas syringae]	YES
KP808_00200	121	1	121	ELQ11958.1	121	1	121	97	0.99	0	121	231	2e-76	lipoprotein [Pseudomonas syringae BRIP39023] [Pseudomonas syringae]	YES
KP808_00200	121	8	121	KIY16139.1	114	1	114	96	0.99	0	114	230	2e-76	lipoprotein [Pseudomonas amygdali pv. tabaci] [Pseudomonas amygdali]	YES
KP808_00200	121	1	121	EPM87679.1	121	1	121	88	0.94	0	121	230	3e-76	lipoprotein [Pseudomonas syringae pv. actinidiae ICMP 18886] [Pseudomonas syringae]	YES
KP808_00200	121	1	121	RMO83945.1	139	19	139	88	0.94	0	121	231	3e-76	Lipoprotein [Pseudomonas syringae pv. tagetis] [Pseudomonas syringae]	YES
KP808_00200	121	1	121	RML55769.1	139	19	139	88	0.95	0	121	230	4e-76	Lipoprotein [Pseudomonas amygdali pv. morsprunorum] [Pseudomonas amygdali]	YES
KP808_00200	121	1	121	KPB21867.1	121	1	121	96	0.98	0	121	229	7e-76	Lipoprotein [Pseudomonas syringae pv. syringae] [Pseudomonas syringae]	YES
KP808_00200	121	8	121	KZL42518.1	114	1	114	96	0.98	0	114	229	9e-76	lipoprotein [Pseudomonas syringae pv. syringae] [Pseudomonas syringae]	YES
KP808_00200	121	1	121	RMT64374.1	144	24	144	88	0.95	0	121	229	1e-75	Lipoprotein [Pseudomonas syringae pv. theae] [Pseudomonas syringae]	YES
KP808_00200	121	1	121	KPX16109.1	139	19	139	88	0.94	0	121	229	1e-75	Lipoprotein [Pseudomonas syringae pv. delphinii] [Pseudomonas syringae]	YES
KP808_00200	121	1	121	KPB18156.1	121	1	121	95	0.98	0	121	227	6e-75	lipoprotein [Pseudomonas savastanoi]	YES
KP808_00200	121	1	121	KPB32068.1	121	1	121	94	0.99	0	121	227	6e-75	Lipoprotein [Pseudomonas savastanoi pv. phaseolicola] [Pseudomonas savastanoi]	YES
KP808_00200	121	8	121	KGS15245.1	114	1	114	94	0.97	0	114	225	2e-74	lipoprotein [Pseudomonas coronafaciens]	YES
KP808_00205	492	1	492	WP_058402457.1	492	1	492	100	1	0	492	1008	0.0	hypothetical protein [Pseudomonas savastanoi]	YES
KP808_00210	351	1	351	WP_058402456.1	351	1	351	99	0.99	0	351	720	0.0	aminopeptidase [Pseudomonas savastanoi]	YES
KP808_00210	351	1	351	WP_044319162.1	351	1	351	98	0.99	0	351	714	0.0	aminopeptidase [Pseudomonas amygdali]	YES
KP808_00210	351	1	351	WP_005743925.1	351	1	351	98	0.99	0	351	714	0.0	aminopeptidase [Pseudomonas amygdali]	YES
KP808_00210	351	1	351	KEZ29052.1	351	1	351	98	0.99	0	351	714	0.0	aminopeptidase [Pseudomonas amygdali pv. tabaci str. 6605] [Pseudomonas amygdali]	YES
KP808_00210	351	1	351	WP_057420735.1	351	1	351	98	0.99	0	351	712	0.0	aminopeptidase [Pseudomonas amygdali]	YES
KP808_00210	351	1	351	WP_058886989.1	351	1	351	98	0.99	0	351	712	0.0	aminopeptidase [Pseudomonas savastanoi]	YES
KP808_00210	351	1	351	WP_002551356.1	351	1	351	98	0.99	0	351	712	0.0	aminopeptidase [Pseudomonas savastanoi]	YES
KP808_00210	351	1	351	WP_044324766.1	351	1	351	98	0.99	0	351	712	0.0	aminopeptidase [Pseudomonas amygdali]	YES
KP808_00210	351	1	351	KAA3539908.1	351	1	351	98	0.99	0	351	712	0.0	aminopeptidase [Pseudomonas savastanoi]	YES
KP808_00210	351	1	351	WP_055010845.1	351	1	351	98	0.99	0	351	712	0.0	aminopeptidase [Pseudomonas caricapapayae]	YES
KP808_00210	351	1	351	WP_057446414.1	351	1	351	98	0.99	0	351	711	0.0	aminopeptidase [Pseudomonas savastanoi]	YES
KP808_00210	351	1	351	AVB12335.1	351	1	351	98	0.99	0	351	711	0.0	aminopeptidase [Pseudomonas amygdali pv. morsprunorum] [Pseudomonas amygdali]	YES
KP808_00210	351	1	351	WP_010199544.1	351	1	351	97	0.99	0	351	710	0.0	aminopeptidase [Pseudomonas amygdali]	YES
KP808_00210	351	1	351	WP_122340979.1	351	1	351	97	0.99	0	351	709	0.0	aminopeptidase [Pseudomonas caricapapayae]	YES
KP808_00210	351	1	351	WP_057403660.1	351	1	351	97	0.99	0	351	708	0.0	aminopeptidase [Pseudomonas amygdali]	YES
KP808_00210	351	1	351	WP_054071547.1	351	1	351	97	0.99	0	351	708	0.0	aminopeptidase [Pseudomonas amygdali]	YES
KP808_00210	351	1	351	WP_057412332.1	351	1	351	97	0.99	0	351	708	0.0	aminopeptidase [Pseudomonas amygdali]	YES
KP808_00210	351	1	351	WP_057456268.1	351	1	351	96	0.98	0	351	694	0.0	aminopeptidase [Pseudomonas savastanoi]	YES
KP808_00210	351	1	351	WP_147489483.1	351	1	351	95	0.98	0	351	693	0.0	aminopeptidase [Pseudomonas savastanoi]	YES
KP808_00210	351	1	351	WP_122391266.1	359	1	351	95	0.97	0	351	691	0.0	aminopeptidase [Pseudomonas syringae group genomosp. 7] [Pseudomonas syringae]	YES
KP808_00215	181	1	181	KTB69537.1	181	1	181	100	1	0	181	367	9e-129	anhydrase [Pseudomonas sp. ICMP 3272]	YES
KP808_00215	181	1	181	WP_044324765.1	181	1	181	99	1	0	181	366	3e-128	gamma carbonic anhydrase family protein [Pseudomonas amygdali]	YES
KP808_00215	181	1	181	WP_054071548.1	181	1	181	99	1	0	181	366	3e-128	gamma carbonic anhydrase family protein [Pseudomonas amygdali]	YES
KP808_00215	181	1	181	WP_003432704.1	181	1	181	99	0.99	0	181	365	9e-128	gamma carbonic anhydrase family protein [Pseudomonas syringae]	YES
KP808_00215	181	1	181	PBQ01749.1	181	1	181	99	1	0	181	365	9e-128	gamma carbonic anhydrase family protein [Pseudomonas congelans]	YES
KP808_00215	181	1	181	PBP47532.1	181	1	181	99	1	0	181	365	1e-127	gamma carbonic anhydrase family protein [Pseudomonas syringae]	YES
KP808_00215	181	1	181	EFW82753.1	181	1	181	99	1	0	181	365	2e-127	hexapeptide repeat-containing transferase [Pseudomonas savastanoi pv. glycinea str. B076] [Pseudomonas savastanoi]	YES
KP808_00215	181	1	180	RVU53674.1	181	1	180	99	1	0	180	364	2e-127	gamma carbonic anhydrase family protein [Pseudomonas syringae pv. syringae] [Pseudomonas syringae]	YES
KP808_00215	181	1	181	KFE49846.1	181	1	181	98	1	0	181	364	2e-127	anhydrase [Pseudomonas congelans]	YES
KP808_00215	181	1	181	RMR55055.1	300	120	300	99	1	0	181	369	2e-127	Hexapeptide repeat-containing transferase [Pseudomonas syringae pv. actinidiae] [Pseudomonas syringae]	YES
KP808_00215	181	1	181	ARD09660.1	181	1	181	98	1	0	181	364	3e-127	gamma carbonic anhydrase family protein [Pseudomonas savastanoi pv. savastanoi NCPPB 3335] [Pseudomonas savastanoi]	YES
KP808_00215	181	1	181	RMO96015.1	300	120	300	99	1	0	181	369	3e-127	Hexapeptide repeat-containing transferase [Pseudomonas syringae pv. persicae] [Pseudomonas syringae]	YES
KP808_00215	181	1	181	WP_129484761.1	181	1	181	99	0.99	0	181	363	4e-127	gamma carbonic anhydrase family protein [Pseudomonas syringae]	YES
KP808_00215	181	1	181	WP_122334258.1	181	1	181	99	0.99	0	181	363	5e-127	gamma carbonic anhydrase family protein [Pseudomonas amygdali]	YES
KP808_00215	181	1	181	KPW85154.1	300	120	300	98	1	0	181	368	6e-127	Hexapeptide repeat-containing transferase [Pseudomonas congelans]	YES
KP808_00215	181	1	180	ALU58361.1	181	1	180	99	1	0	180	363	6e-127	anhydrase [Pseudomonas syringae pv. lapsa] [Pseudomonas syringae]	YES
KP808_00215	181	1	181	KPX90315.1	300	120	300	99	1	0	181	367	6e-127	Hexapeptide repeat-containing transferase [Pseudomonas amygdali pv. myricae] [Pseudomonas amygdali]	YES
KP808_00215	181	1	180	AAY35118.1	181	1	180	99	1	0	180	363	6e-127	transferase hexapeptide repeat protein [Pseudomonas syringae pv. syringae B728a] [Pseudomonas syringae]	YES
KP808_00215	181	1	181	WP_122591068.1	181	1	181	98	0.99	0	181	363	8e-127	gamma carbonic anhydrase family protein [Pseudomonas viridiflava]	YES
KP808_00215	181	1	181	AVB12336.1	181	1	181	98	1	0	181	363	8e-127	gamma carbonic anhydrase family protein [Pseudomonas amygdali pv. morsprunorum] [Pseudomonas amygdali]	YES
KP808_00220	695	1	695	RMO96070.1	725	31	725	99	0.99	0	695	1432	0.0	Oligopeptidase A [Pseudomonas syringae pv. persicae] [Pseudomonas syringae]	YES
KP808_00220	695	1	695	KPY81111.1	725	31	725	99	0.99	0	695	1431	0.0	Oligopeptidase A [Pseudomonas amygdali pv. tabaci] [Pseudomonas amygdali]	YES
KP808_00220	695	1	695	RMO35661.1	725	31	725	99	0.99	0	695	1431	0.0	Oligopeptidase A [Pseudomonas savastanoi pv. glycinea] [Pseudomonas savastanoi]	YES
KP808_00220	695	1	695	RMS48325.1	725	31	725	99	0.99	0	695	1430	0.0	Oligopeptidase A [Pseudomonas amygdali pv. photiniae] [Pseudomonas amygdali]	YES
KP808_00220	695	1	695	KPW27163.1	725	31	725	99	0.99	0	695	1429	0.0	Oligopeptidase A [Pseudomonas amygdali]	YES
KP808_00220	695	1	695	AAZ37720.1	695	1	695	99	0.99	0	695	1429	0.0	oligopeptidase A [Pseudomonas savastanoi pv. phaseolicola 1448A] [Pseudomonas savastanoi]	YES
KP808_00220	695	1	695	RML95889.1	725	31	725	99	0.99	0	695	1429	0.0	Oligopeptidase A [Pseudomonas amygdali pv. eriobotryae] [Pseudomonas amygdali]	YES
KP808_00220	695	1	695	KPX51856.1	725	31	725	99	0.99	0	695	1429	0.0	Oligopeptidase A [Pseudomonas ficuserectae]	YES
KP808_00220	695	1	695	RMP29829.1	725	31	725	99	0.99	0	695	1429	0.0	Oligopeptidase A [Pseudomonas amygdali pv. lachrymans] [Pseudomonas amygdali]	YES
KP808_00220	695	1	695	KPX90312.1	725	31	725	99	0.99	0	695	1429	0.0	Oligopeptidase A, Metallo peptidase, MEROPS family M03A [Pseudomonas amygdali pv. myricae] [Pseudomonas amygdali]	YES
KP808_00220	695	1	695	RMM65424.1	725	31	725	99	0.99	0	695	1429	0.0	Oligopeptidase A [Pseudomonas savastanoi pv. glycinea] [Pseudomonas savastanoi]	YES
KP808_00220	695	1	695	RMN05876.1	725	31	725	99	0.99	0	695	1427	0.0	Oligopeptidase A [Pseudomonas savastanoi pv. glycinea] [Pseudomonas savastanoi]	YES
KP808_00220	695	1	695	KPW78400.1	741	47	741	99	0.99	0	695	1427	0.0	Oligopeptidase A [Pseudomonas amygdali pv. ciccaronei] [Pseudomonas amygdali]	YES
KP808_00220	695	1	695	WP_161795796.1	695	1	695	99	0.99	0	695	1427	0.0	oligopeptidase A [Pseudomonas amygdali]	YES
KP808_00220	695	1	695	KPX52535.1	725	31	725	99	0.99	0	695	1426	0.0	Oligopeptidase A [Pseudomonas amygdali pv. hibisci] [Pseudomonas amygdali]	YES
KP808_00220	695	1	695	KPX41255.1	725	31	725	99	0.99	0	695	1424	0.0	Oligopeptidase A [Pseudomonas savastanoi pv. glycinea] [Pseudomonas savastanoi]	YES
KP808_00220	695	1	695	WP_162267821.1	695	1	695	99	0.99	0	695	1424	0.0	oligopeptidase A [Pseudomonas savastanoi]	YES
KP808_00220	695	1	695	WP_162010115.1	695	1	695	98	0.99	0	695	1417	0.0	MULTISPECIES: oligopeptidase A [Pseudomonas syringae group] [Pseudomonas syringae]	YES
KP808_00220	695	1	695	KPY05969.1	725	31	725	98	0.99	0	695	1417	0.0	Oligopeptidase A [Pseudomonas coronafaciens pv. oryzae] [Pseudomonas coronafaciens]	YES
KP808_00220	695	1	695	WP_161458126.1	695	1	695	98	0.99	0	695	1415	0.0	oligopeptidase A [Pseudomonas syringae]	YES
KP808_00225	95	1	95	ARA78660.1	95	1	95	100	1	0	95	196	9e-64	DNA-binding protein [Pseudomonas amygdali pv. lachrymans] [Pseudomonas amygdali]	YES
KP808_00225	95	1	93	ARD09662.1	95	1	93	100	1	0	93	192	5e-62	DNA-binding protein [Pseudomonas savastanoi pv. savastanoi NCPPB 3335] [Pseudomonas savastanoi]	YES
KP808_00225	95	1	94	KFE49848.1	95	1	94	97	0.98	0	94	190	4e-61	DNA-binding protein [Pseudomonas congelans]	YES
KP808_00225	95	1	94	AVX25399.1	95	1	94	96	0.98	0	94	189	7e-61	DNA-binding protein [Pseudomonas syringae pv. atrofaciens] [Pseudomonas syringae]	YES
KP808_00225	95	1	94	ALU58363.1	95	1	94	96	0.98	0	94	189	8e-61	DNA-binding protein [Pseudomonas syringae pv. lapsa] [Pseudomonas syringae]	YES
KP808_00225	95	1	94	AVB23677.1	95	1	94	95	0.98	0	94	188	1e-60	DNA-binding protein [Pseudomonas syringae pv. syringae] [Pseudomonas syringae]	YES
KP808_00225	95	1	93	ALD98398.1	95	1	93	95	0.98	0	93	186	9e-60	DNA-binding protein [Pseudomonas syringae UMAF0158] [Pseudomonas syringae]	YES
KP808_00225	95	1	93	KOP51651.1	95	1	93	95	0.97	0	93	186	2e-59	DNA-binding protein [Pseudomonas coronafaciens pv. porri] [Pseudomonas coronafaciens]	YES
KP808_00225	95	1	93	ORC61724.1	95	1	93	92	0.98	0	93	185	4e-59	DNA-binding protein [Pseudomonas floridensis]	YES
KP808_00225	95	1	94	PHN22901.1	95	1	94	94	0.96	0	94	184	4e-59	DNA-binding protein [Pseudomonas sp. ICMP 561]	YES
KP808_00225	95	4	95	KTC47532.1	93	2	93	96	0.97	0	92	184	5e-59	DNA-binding protein [Pseudomonas syringae pv. actinidiae ICMP 19497] [Pseudomonas syringae]	YES
KP808_00225	95	1	94	ORJ05650.1	95	1	94	90	0.95	0	94	183	1e-58	DNA-binding protein [Pseudomonas graminis]	YES
KP808_00225	95	4	94	AKT27989.1	93	2	92	96	0.97	0	91	182	4e-58	DNA-binding protein [Pseudomonas syringae pv. actinidiae ICMP 18884] [Pseudomonas syringae]	YES
KP808_00225	95	1	93	KFE45859.1	95	1	93	94	0.96	0	93	182	5e-58	DNA-binding protein [Pseudomonas syringae]	YES
KP808_00225	95	1	93	RAU48451.1	95	1	93	87	0.91	0	93	169	7e-53	DNA-binding protein [Pseudomonas sp. RIT 409]	YES
KP808_00225	95	1	93	KQQ53675.1	94	1	92	87	0.94	0.01	93	166	1e-51	DNA-binding protein [Pseudomonas sp. Leaf127]	YES
KP808_00225	95	1	93	PRA73118.1	93	1	93	83	0.9	0	93	165	3e-51	DNA-binding protein [Pseudomonas sp. MYb187]	YES
KP808_00225	95	1	91	AMB77588.1	93	1	92	84	0.91	0.01	92	162	3e-50	DNA-binding protein [Pseudomonas fragi]	YES
KP808_00225	95	1	93	QHC98874.1	96	1	93	83	0.87	0	93	162	4e-50	DNA-binding protein [Pseudomonas sp. S04]	YES
KP808_00225	95	1	93	PRA59706.1	95	1	93	82	0.86	0	93	160	2e-49	DNA-binding protein [Pseudomonas sp. MYb115]	YES
KP808_00230	104	1	104	KPX85028.1	104	1	104	100	1	0	104	210	6e-69	Uncharacterized protein ALO59_04275 [Pseudomonas amygdali pv. mellea] [Pseudomonas amygdali]	YES
KP808_00235	76	1	76	KPW27168.1	77	2	77	100	1	0	76	155	4e-48	Uncharacterized protein ALO51_03664 [Pseudomonas amygdali]	YES
KP808_00240	632	1	632	KTC53094.1	632	1	632	99	0.99	0	632	1253	0.0	cystathionine gamma-synthase [Pseudomonas syringae ICMP 19498] [Pseudomonas syringae]	YES
KP808_00240	632	1	632	WP_058402452.1	632	1	632	99	0.99	0	632	1251	0.0	c-type cytochrome [Pseudomonas savastanoi]	YES
KP808_00240	632	1	632	RMP84845.1	632	1	632	99	0.99	0	632	1249	0.0	Lead uptake protein [Pseudomonas syringae pv. actinidiae] [Pseudomonas syringae]	YES
KP808_00240	632	1	632	WP_054078983.1	632	1	632	98	0.99	0	632	1231	0.0	c-type cytochrome [Pseudomonas amygdali]	YES
KP808_00240	632	1	632	KPW80763.1	632	1	632	98	0.99	0	632	1228	0.0	Lead uptake protein [Pseudomonas syringae pv. cerasicola] [Pseudomonas syringae]	YES
KP808_00240	632	1	632	WP_005732775.1	632	1	632	98	0.99	0	632	1227	0.0	c-type cytochrome [Pseudomonas amygdali]	YES
KP808_00240	632	1	632	WP_057432151.1	632	1	632	98	0.99	0	632	1226	0.0	c-type cytochrome [Pseudomonas amygdali]	YES
KP808_00240	632	1	632	WP_044321087.1	632	1	632	98	0.99	0	632	1226	0.0	c-type cytochrome [Pseudomonas amygdali]	YES
KP808_00240	632	1	632	WP_057425001.1	632	1	632	98	0.99	0	632	1225	0.0	c-type cytochrome [Pseudomonas amygdali]	YES
KP808_00240	632	1	632	WP_002551361.1	632	1	632	98	0.99	0	632	1225	0.0	c-type cytochrome [Pseudomonas savastanoi]	YES
KP808_00240	632	1	632	KWS31217.1	632	1	632	97	0.99	0	632	1224	0.0	cystathionine gamma-synthase [Pseudomonas syringae pv. rhaphiolepidis] [Pseudomonas syringae]	YES
KP808_00240	632	1	632	WP_057412334.1	632	1	632	97	0.99	0	632	1224	0.0	c-type cytochrome [Pseudomonas amygdali]	YES
KP808_00240	632	1	632	RMS48321.1	632	1	632	97	0.98	0	632	1224	0.0	Lead uptake protein [Pseudomonas amygdali pv. photiniae] [Pseudomonas amygdali]	YES
KP808_00240	632	1	632	WP_122270540.1	632	1	632	97	0.98	0	632	1223	0.0	c-type cytochrome [Pseudomonas savastanoi]	YES
KP808_00240	632	1	632	AVB12340.1	632	1	632	97	0.99	0	632	1223	0.0	cystathionine gamma-synthase [Pseudomonas amygdali pv. morsprunorum] [Pseudomonas amygdali]	YES
KP808_00240	632	1	632	WP_099456574.1	632	1	632	97	0.99	0	632	1222	0.0	c-type cytochrome [Pseudomonas amygdali]	YES
KP808_00240	632	1	632	WP_135003682.1	632	1	632	97	0.98	0	632	1221	0.0	c-type cytochrome [Pseudomonas amygdali]	YES
KP808_00240	632	1	632	WP_134930592.1	632	1	632	97	0.98	0	632	1220	0.0	c-type cytochrome [Pseudomonas amygdali]	YES
KP808_00240	632	1	632	KPY50663.1	634	1	634	97	0.98	0	634	1219	0.0	Lead uptake protein [Pseudomonas syringae pv. rhaphiolepidis] [Pseudomonas syringae]	YES
KP808_00240	632	1	632	WP_122252520.1	632	1	632	97	0.98	0	632	1218	0.0	c-type cytochrome [Pseudomonas savastanoi]	YES
KP808_00245	210	1	210	RMO96018.1	211	2	211	100	1	0	210	416	6e-147	Homoserine/homoserine lactone efflux protein [Pseudomonas syringae pv. persicae] [Pseudomonas syringae]	YES
KP808_00245	210	1	210	KTB69531.1	210	1	210	100	1	0	210	416	7e-147	threonine transporter RhtB [Pseudomonas sp. ICMP 3272]	YES
KP808_00245	210	1	210	RMQ79314.1	218	9	218	100	1	0	210	415	2e-146	Homoserine/homoserine lactone efflux protein [Pseudomonas viridiflava]	YES
KP808_00245	210	1	210	RMP84966.1	211	2	211	99	0.99	0	210	414	3e-146	Homoserine/homoserine lactone efflux protein [Pseudomonas syringae pv. actinidiae] [Pseudomonas syringae]	YES
KP808_00245	210	1	210	WP_058402451.1	210	1	210	99	0.99	0	210	414	3e-146	LysE family transporter [Pseudomonas savastanoi]	YES
KP808_00245	210	1	210	RML93077.1	211	2	211	99	0.99	0	210	414	5e-146	Homoserine/homoserine lactone efflux protein [Pseudomonas savastanoi pv. glycinea] [Pseudomonas savastanoi]	YES
KP808_00245	210	1	210	RMR55044.1	218	9	218	99	0.99	0	210	414	5e-146	Homoserine/homoserine lactone efflux protein [Pseudomonas syringae pv. actinidiae] [Pseudomonas syringae]	YES
KP808_00245	210	1	210	WP_004660066.1	210	1	210	99	0.99	0	210	414	6e-146	LysE family transporter [Pseudomonas savastanoi]	YES
KP808_00245	210	1	210	RMM73256.1	218	9	218	99	0.99	0	210	413	9e-146	Homoserine/homoserine lactone efflux protein [Pseudomonas savastanoi pv. glycinea] [Pseudomonas savastanoi]	YES
KP808_00245	210	1	210	KPW24617.1	211	2	211	99	0.99	0	210	412	2e-145	Homoserine/homoserine lactone efflux protein [Pseudomonas amygdali pv. aesculi] [Pseudomonas amygdali]	YES
KP808_00245	210	1	210	ARD09665.1	210	1	210	99	0.99	0	210	412	3e-145	threonine transporter RhtB [Pseudomonas savastanoi pv. savastanoi NCPPB 3335] [Pseudomonas savastanoi]	YES
KP808_00245	210	1	210	WP_054089086.1	210	1	210	99	0.99	0	210	412	3e-145	LysE family transporter [Pseudomonas syringae group genomosp. 3] [Pseudomonas syringae]	YES
KP808_00245	210	1	210	KPX96357.1	218	9	218	99	0.99	0	210	411	5e-145	Homoserine/homoserine lactone efflux protein [Pseudomonas amygdali pv. mori] [Pseudomonas amygdali]	YES
KP808_00245	210	1	210	KPX90297.1	211	2	211	99	0.99	0	210	411	7e-145	Homoserine/homoserine lactone efflux protein [Pseudomonas amygdali pv. myricae] [Pseudomonas amygdali]	YES
KP808_00245	210	1	210	AAZ34921.1	210	1	210	99	0.99	0	210	410	8e-145	homoserine/homoserine lactone efflux protein [Pseudomonas savastanoi pv. phaseolicola 1448A] [Pseudomonas savastanoi]	YES
KP808_00245	210	1	210	WP_054071551.1	210	1	210	99	0.99	0	210	410	9e-145	LysE family transporter [Pseudomonas amygdali]	YES
KP808_00245	210	1	210	KPX42411.1	211	2	211	99	0.99	0	210	410	1e-144	Homoserine/homoserine lactone efflux protein [Pseudomonas ficuserectae]	YES
KP808_00245	210	1	210	RMM67921.1	218	9	218	99	0.99	0	210	410	1e-144	Homoserine/homoserine lactone efflux protein [Pseudomonas savastanoi pv. glycinea] [Pseudomonas savastanoi]	YES
KP808_00245	210	1	210	WP_054995376.1	210	1	210	99	0.99	0	210	410	1e-144	LysE family transporter [Pseudomonas ficuserectae]	YES
KP808_00245	210	1	210	RMT53967.1	218	9	218	99	0.99	0	210	410	1e-144	Homoserine/homoserine lactone efflux protein [Pseudomonas amygdali pv. myricae] [Pseudomonas amygdali]	YES
KP808_00250	197	1	197	WP_058402450.1	197	1	197	99	1	0	197	385	3e-135	mechanosensitive ion channel family protein [Pseudomonas savastanoi]	YES
KP808_00250	197	1	197	WP_058409843.1	197	1	197	99	0.99	0	197	383	2e-134	MULTISPECIES: mechanosensitive ion channel family protein [Pseudomonas]	YES
KP808_00250	197	1	197	WP_058391172.1	197	1	197	98	0.99	0	197	383	3e-134	mechanosensitive ion channel family protein [Pseudomonas syringae]	YES
KP808_00250	197	1	197	AKF43613.1	197	1	197	98	0.99	0	197	382	6e-134	Small-conductance mechanosensitive channel [Pseudomonas syringae pv. syringae B301D] [Pseudomonas syringae]	YES
KP808_00250	197	1	197	WP_024641074.1	197	1	197	98	0.99	0	197	382	8e-134	mechanosensitive ion channel family protein [Pseudomonas syringae]	YES
KP808_00250	197	1	197	KPW55012.1	198	2	198	98	1	0	197	381	1e-133	Membrane protein [Pseudomonas caricapapayae]	YES
KP808_00250	197	1	197	WP_055010852.1	197	1	197	98	1	0	197	381	1e-133	mechanosensitive ion channel family protein [Pseudomonas caricapapayae]	YES
KP808_00250	197	1	197	WP_057456269.1	197	1	197	98	0.99	0	197	381	1e-133	mechanosensitive ion channel family protein [Pseudomonas savastanoi]	YES
KP808_00250	197	1	197	WP_019741067.1	197	1	197	98	0.99	0	197	381	2e-133	mechanosensitive ion channel family protein [Pseudomonas savastanoi]	YES
KP808_00250	197	1	197	KPW08885.1	198	2	198	98	0.98	0	197	381	2e-133	Small-conductance mechanosensitive channel [Pseudomonas syringae pv. atrofaciens] [Pseudomonas syringae]	YES
KP808_00250	197	1	197	AKF48906.1	197	1	197	98	0.98	0	197	380	2e-133	Small-conductance mechanosensitive channel [Pseudomonas syringae pv. syringae HS191] [Pseudomonas syringae]	YES
KP808_00250	197	1	197	WP_024674516.1	197	1	197	98	0.99	0	197	380	2e-133	mechanosensitive ion channel family protein [Pseudomonas syringae]	YES
KP808_00250	197	1	197	WP_095178968.1	197	1	197	98	0.99	0	197	380	3e-133	mechanosensitive ion channel family protein [Pseudomonas savastanoi]	YES
KP808_00250	197	1	197	RMS20078.1	198	2	198	98	0.98	0	197	380	4e-133	Small-conductance mechanosensitive channel [Pseudomonas syringae pv. aceris] [Pseudomonas syringae]	YES
KP808_00250	197	1	197	WP_122241513.1	197	1	197	98	0.98	0	197	380	4e-133	mechanosensitive ion channel family protein [Pseudomonas syringae]	YES
KP808_00250	197	1	197	WP_024958967.1	197	1	197	97	0.98	0	197	380	5e-133	mechanosensitive ion channel family protein [Pseudomonas syringae]	YES
KP808_00250	197	1	197	WP_129452853.1	197	1	197	98	0.98	0	197	380	5e-133	mechanosensitive ion channel family protein [Pseudomonas syringae]	YES
KP808_00250	197	1	197	WP_003413823.1	197	1	197	97	0.98	0	197	379	6e-133	mechanosensitive ion channel family protein [Pseudomonas syringae]	YES
KP808_00250	197	1	197	WP_057432150.1	197	1	197	98	0.98	0	197	379	6e-133	mechanosensitive ion channel family protein [Pseudomonas amygdali]	YES
KP808_00250	197	1	197	WP_044319164.1	197	1	197	98	0.98	0	197	379	6e-133	mechanosensitive ion channel family protein [Pseudomonas amygdali]	YES
KP808_00255	636	1	636	KPX16889.1	660	25	660	100	1	0	636	1273	0.0	ABC transporter ATP-binding protein [Pseudomonas amygdali pv. dendropanacis] [Pseudomonas amygdali]	YES
KP808_00255	636	1	636	ARA83701.1	636	1	636	100	1	0	636	1273	0.0	ABC transporter ATP-binding protein [Pseudomonas amygdali pv. lachrymans] [Pseudomonas amygdali]	YES
KP808_00255	636	1	636	KPW27162.1	651	16	651	100	1	0	636	1273	0.0	ABC transporter, ATP-binding protein [Pseudomonas amygdali]	YES
KP808_00255	636	1	636	KPX42406.1	651	16	651	99	1	0	636	1272	0.0	ABC transporter, ATP-binding protein [Pseudomonas ficuserectae]	YES
KP808_00255	636	1	636	RMQ08525.1	660	25	660	99	1	0	636	1272	0.0	ABC transporter, ATP-binding protein [Pseudomonas viridiflava]	YES
KP808_00255	636	1	636	KTB69559.1	636	1	636	99	1	0	636	1272	0.0	ABC transporter ATP-binding protein [Pseudomonas sp. ICMP 3272]	YES
KP808_00255	636	1	636	RMO96045.1	651	16	651	99	1	0	636	1272	0.0	ABC transporter, ATP-binding protein [Pseudomonas syringae pv. persicae] [Pseudomonas syringae]	YES
KP808_00255	636	1	636	KPX93032.1	660	25	660	99	0.99	0	636	1272	0.0	ABC transporter, ATP-binding protein [Pseudomonas amygdali pv. myricae] [Pseudomonas amygdali]	YES
KP808_00255	636	1	636	EGH22864.1	636	1	636	99	1	0	636	1271	0.0	ABC transporter ATP-binding protein [Pseudomonas amygdali pv. mori str. 301020] [Pseudomonas amygdali]	YES
KP808_00255	636	1	636	WP_054995377.1	636	1	636	99	1	0	636	1271	0.0	ATP-binding cassette domain-containing protein [Pseudomonas ficuserectae]	YES
KP808_00255	636	1	636	WP_010210927.1	636	1	636	99	0.99	0	636	1271	0.0	ATP-binding cassette domain-containing protein [Pseudomonas amygdali]	YES
KP808_00255	636	1	636	EFW82760.1	636	1	636	99	0.99	0	636	1271	0.0	ABC transporter, ATP-binding protein [Pseudomonas savastanoi pv. glycinea str. B076] [Pseudomonas savastanoi]	YES
KP808_00255	636	1	636	KPY21907.1	660	25	660	99	0.99	0	636	1271	0.0	ABC transporter, ATP-binding protein [Pseudomonas savastanoi pv. phaseolicola] [Pseudomonas savastanoi]	YES
KP808_00255	636	1	636	WP_005781297.1	636	1	636	99	0.99	0	636	1271	0.0	ATP-binding cassette domain-containing protein [Pseudomonas amygdali]	YES
KP808_00255	636	1	636	RML77136.1	660	25	660	99	0.99	0	636	1271	0.0	ABC transporter, ATP-binding protein [Pseudomonas amygdali pv. tabaci] [Pseudomonas amygdali]	YES
KP808_00255	636	1	636	WP_054078998.1	636	1	636	99	0.99	0	636	1271	0.0	ATP-binding cassette domain-containing protein [Pseudomonas amygdali]	YES
KP808_00255	636	1	636	KWS45243.1	636	1	636	99	0.99	0	636	1271	0.0	ABC transporter ATP-binding protein [Pseudomonas savastanoi pv. nerii] [Pseudomonas savastanoi]	YES
KP808_00255	636	1	636	RMT99274.1	651	16	651	99	0.99	0	636	1271	0.0	ABC transporter, ATP-binding protein [Pseudomonas amygdali pv. sesami] [Pseudomonas amygdali]	YES
KP808_00255	636	1	636	AAZ33801.1	651	16	651	99	0.99	0	636	1271	0.0	ABC transporter, ATP-binding protein [Pseudomonas savastanoi pv. phaseolicola 1448A] [Pseudomonas savastanoi]	YES
KP808_00255	636	1	636	KPX67015.1	651	16	651	99	0.99	0	636	1271	0.0	ABC transporter, ATP-binding protein [Pseudomonas amygdali pv. lachrymans] [Pseudomonas amygdali]	YES
KP808_00260	158	1	158	WP_058409842.1	158	1	158	99	1	0	158	314	2e-108	MULTISPECIES: TIGR02444 family protein [Pseudomonas]	YES
KP808_00260	158	1	158	WP_024663564.1	158	1	158	96	0.97	0	158	304	3e-104	TIGR02444 family protein [Pseudomonas syringae]	YES
KP808_00260	158	1	158	AKF48908.1	158	1	158	96	0.97	0	158	303	4e-104	TIGR02444 family protein [Pseudomonas syringae pv. syringae HS191] [Pseudomonas syringae]	YES
KP808_00260	158	1	158	WP_129484759.1	158	1	158	96	0.97	0	158	303	5e-104	TIGR02444 family protein [Pseudomonas syringae]	YES
KP808_00260	158	1	158	WP_044309659.1	158	1	158	96	0.97	0	158	303	8e-104	TIGR02444 family protein [Pseudomonas syringae]	YES
KP808_00260	158	1	158	WP_096128611.1	158	1	158	96	0.97	0	158	302	1e-103	TIGR02444 family protein [Pseudomonas syringae]	YES
KP808_00260	158	1	158	WP_096108255.1	158	1	158	96	0.97	0	158	302	2e-103	TIGR02444 family protein [Pseudomonas syringae]	YES
KP808_00260	158	1	158	WP_054082352.1	158	1	158	96	0.97	0	158	302	2e-103	TIGR02444 family protein [Pseudomonas syringae]	YES
KP808_00260	158	1	158	WP_072365275.1	158	1	158	96	0.97	0	158	301	2e-103	TIGR02444 family protein [Pseudomonas sp. NFACC10-1]	YES
KP808_00260	158	1	158	WP_065350985.1	158	1	158	95	0.96	0	158	301	3e-103	TIGR02444 family protein [Pseudomonas cerasi]	YES
KP808_00260	158	1	158	PBP96170.1	158	1	158	95	0.97	0	158	301	4e-103	TIGR02444 family protein [Pseudomonas congelans]	YES
KP808_00260	158	1	158	WP_057456702.1	158	1	158	95	0.97	0	158	300	1e-102	TIGR02444 family protein [Pseudomonas syringae]	YES
KP808_00260	158	1	158	WP_096140783.1	158	1	158	94	0.97	0	158	300	1e-102	TIGR02444 family protein [Pseudomonas congelans]	YES
KP808_00260	158	1	158	WP_103689361.1	158	1	158	94	0.97	0	158	300	1e-102	TIGR02444 family protein [Pseudomonas syringae]	YES
KP808_00260	158	1	158	WP_054993399.1	158	1	158	94	0.97	0	158	299	2e-102	TIGR02444 family protein [Pseudomonas congelans]	YES
KP808_00260	158	1	158	WP_003340046.1	158	1	158	94	0.96	0	158	299	2e-102	TIGR02444 family protein [Pseudomonas syringae]	YES
KP808_00260	158	1	158	WP_016980487.1	158	1	158	92	0.98	0	158	299	2e-102	TIGR02444 family protein [Pseudomonas amygdali]	YES
KP808_00260	158	1	158	WP_003421573.1	158	1	158	94	0.97	0	158	299	2e-102	TIGR02444 family protein [Pseudomonas syringae]	YES
KP808_00260	158	1	158	WP_057403657.1	158	1	158	92	0.98	0	158	299	3e-102	TIGR02444 family protein [Pseudomonas savastanoi]	YES
KP808_00260	158	1	158	WP_122529345.1	158	1	158	94	0.97	0	158	299	3e-102	TIGR02444 family protein [Pseudomonas viridiflava]	YES
KP808_00265	341	1	341	EFW82762.1	341	1	341	99	0.99	0	341	585	0.0	alginate regulatory protein AlgP [Pseudomonas savastanoi pv. glycinea str. B076] [Pseudomonas savastanoi]	YES
KP808_00265	341	1	341	KTC53098.1	341	1	341	99	0.99	0	341	585	0.0	transcriptional regulator [Pseudomonas syringae ICMP 19498] [Pseudomonas syringae]	YES
KP808_00265	341	1	341	AAZ37107.1	341	1	341	99	0.99	0	341	585	0.0	alginate regulatory protein AlgR3 [Pseudomonas savastanoi pv. phaseolicola 1448A] [Pseudomonas savastanoi]	YES
KP808_00265	341	1	341	WP_122390277.1	341	1	341	99	0.99	0	341	584	0.0	transcriptional regulator [Pseudomonas savastanoi]	YES
KP808_00265	341	1	341	KPW27139.1	341	1	341	99	0.99	0	341	584	0.0	Alginate regulatory protein AlgP [Pseudomonas amygdali]	YES
KP808_00265	341	1	341	EGH22862.1	341	1	341	99	0.99	0	341	583	0.0	alginate regulatory protein AlgP [Pseudomonas amygdali pv. mori str. 301020] [Pseudomonas amygdali]	YES
KP808_00265	341	1	341	KPX36510.1	341	1	341	99	0.99	0	341	583	0.0	Alginate regulatory protein AlgP [Pseudomonas amygdali pv. eriobotryae] [Pseudomonas amygdali]	YES
KP808_00265	341	1	341	KTC57877.1	341	1	341	99	0.99	0	341	582	0.0	transcriptional regulator [Pseudomonas savastanoi]	YES
KP808_00265	341	1	341	AVB12344.1	341	1	341	99	0.99	0	341	582	0.0	transcriptional regulator [Pseudomonas amygdali pv. morsprunorum] [Pseudomonas amygdali]	YES
KP808_00265	341	1	341	KPX04858.1	341	1	341	99	0.99	0	341	582	0.0	Alginate regulatory protein AlgP [Pseudomonas syringae pv. daphniphylli] [Pseudomonas syringae]	YES
KP808_00265	341	1	341	WP_147490671.1	340	1	340	99	0.99	0	341	582	0.0	transcriptional regulator [Pseudomonas savastanoi]	YES
KP808_00265	341	1	341	WP_134930593.1	341	1	341	98	0.99	0	341	582	0.0	transcriptional regulator [Pseudomonas amygdali]	YES
KP808_00265	341	1	341	KPX96362.1	341	1	341	98	0.99	0	341	582	0.0	Alginate regulatory protein AlgR3 [Pseudomonas amygdali pv. mori] [Pseudomonas amygdali]	YES
KP808_00265	341	1	341	KWT04380.1	341	1	341	98	0.99	0	341	582	0.0	transcriptional regulator [Pseudomonas amygdali pv. aesculi] [Pseudomonas amygdali]	YES
KP808_00265	341	1	341	KPX03524.1	341	1	341	99	0.99	0	341	582	0.0	Alginate regulatory protein AlgP [Pseudomonas syringae pv. cunninghamiae] [Pseudomonas syringae]	YES
KP808_00265	341	1	341	KPW64195.1	341	1	341	98	0.99	0	341	581	0.0	Alginate regulatory protein AlgP [Pseudomonas syringae pv. broussonetiae] [Pseudomonas syringae]	YES
KP808_00265	341	1	341	KPW78387.1	341	1	341	99	0.99	0	341	581	0.0	Alginate regulatory protein AlgP [Pseudomonas amygdali pv. ciccaronei] [Pseudomonas amygdali]	YES
KP808_00265	341	1	341	KPB60712.1	341	1	341	98	0.99	0	341	580	0.0	Alginate regulatory protein AlgP [Pseudomonas amygdali pv. myricae] [Pseudomonas amygdali]	YES
KP808_00265	341	1	341	KWS84350.1	341	1	341	98	0.98	0	341	580	0.0	transcriptional regulator [Pseudomonas syringae pv. cerasicola] [Pseudomonas syringae]	YES
KP808_00265	341	1	341	KPC57018.1	341	1	341	98	0.98	0	341	580	0.0	Alginate regulatory protein AlgP [Pseudomonas amygdali pv. morsprunorum] [Pseudomonas amygdali]	YES
KP808_00270	226	1	226	AAZ37936.1	226	1	226	100	1	0	226	452	8e-161	peptidyl-prolyl cis-trans isomerase, FKBP-type [Pseudomonas savastanoi pv. phaseolicola 1448A] [Pseudomonas savastanoi]	YES
KP808_00270	226	1	226	WP_058402448.1	226	1	226	99	0.99	0	226	451	3e-160	FKBP-type peptidyl-prolyl cis-trans isomerase [Pseudomonas savastanoi]	YES
KP808_00270	226	1	226	KPW27165.1	261	36	261	100	1	0	226	452	3e-160	Peptidyl-prolyl cis-trans isomerase, FKBP-type [Pseudomonas amygdali]	YES
KP808_00270	226	1	226	KPY50658.1	226	1	226	99	0.99	0	226	451	3e-160	Peptidyl-prolyl cis-trans isomerase [Pseudomonas syringae pv. rhaphiolepidis] [Pseudomonas syringae]	YES
KP808_00270	226	1	226	ARA78669.1	226	1	226	99	0.99	0	226	451	3e-160	peptidylprolyl isomerase [Pseudomonas amygdali pv. lachrymans] [Pseudomonas amygdali]	YES
KP808_00270	226	1	226	WP_004660058.1	226	1	226	99	1	0	226	451	4e-160	FKBP-type peptidyl-prolyl cis-trans isomerase [Pseudomonas savastanoi]	YES
KP808_00270	226	1	226	WP_054097276.1	226	1	226	99	0.99	0	226	450	8e-160	FKBP-type peptidyl-prolyl cis-trans isomerase [Pseudomonas amygdali]	YES
KP808_00270	226	1	226	RMM47066.1	261	36	261	99	0.99	0	226	451	9e-160	Peptidyl-prolyl cis-trans isomerase [Pseudomonas amygdali pv. lachrymans] [Pseudomonas amygdali]	YES
KP808_00270	226	1	226	RMM68337.1	261	36	261	99	1	0	226	451	1e-159	Peptidyl-prolyl cis-trans isomerase [Pseudomonas savastanoi pv. glycinea] [Pseudomonas savastanoi]	YES
KP808_00270	226	1	226	WP_122320963.1	226	1	226	99	0.99	0	226	449	1e-159	FKBP-type peptidyl-prolyl cis-trans isomerase [Pseudomonas amygdali]	YES
KP808_00270	226	1	226	KPX40560.1	225	1	225	98	0.99	0	226	442	1e-156	Peptidyl-prolyl cis-trans isomerase [Pseudomonas syringae pv. helianthi] [Pseudomonas syringae]	YES
KP808_00270	226	1	226	KPW55022.1	260	36	260	98	0.99	0	226	442	2e-156	Peptidyl-prolyl cis-trans isomerase [Pseudomonas caricapapayae]	YES
KP808_00270	226	1	226	WP_060708470.1	225	1	225	95	0.99	0	226	432	9e-153	FKBP-type peptidyl-prolyl cis-trans isomerase [Pseudomonas syringae]	YES
KP808_00270	226	1	226	WP_024646734.1	224	1	224	93	0.96	0.01	226	424	2e-149	FKBP-type peptidyl-prolyl cis-trans isomerase [Pseudomonas syringae]	YES
KP808_00270	226	1	226	WP_122416176.1	224	1	224	92	0.95	0.01	226	420	5e-148	FKBP-type peptidyl-prolyl cis-trans isomerase [Pseudomonas viridiflava]	YES
KP808_00270	226	1	226	AAY35129.1	225	1	225	96	0.99	0	226	409	8e-144	FKBP-type peptidyl-prolyl isomerase, N-terminal:Peptidylprolyl isomerase, FKBP-type [Pseudomonas syringae pv. syringae B728a] [Pseudomonas syringae]	YES
KP808_00270	226	1	226	AKF43617.1	225	1	225	96	0.99	0	226	409	9e-144	FKBP-type peptidyl-prolyl cis-trans isomerases 1 [Pseudomonas syringae pv. syringae B301D] [Pseudomonas syringae]	YES
KP808_00270	226	1	226	RMV40271.1	260	36	260	96	0.99	0	226	410	1e-143	Peptidyl-prolyl cis-trans isomerase [Pseudomonas syringae pv. papulans] [Pseudomonas syringae]	YES
KP808_00270	226	1	226	EGH52540.1	225	1	225	95	0.99	0	226	409	2e-143	FKBP-type peptidyl-prolyl isomerase [Pseudomonas syringae Cit 7] [Pseudomonas syringae]	YES
KP808_00270	226	1	226	KPY59171.1	260	36	260	96	0.99	0	226	410	2e-143	Peptidyl-prolyl cis-trans isomerase, FKBP-type [Pseudomonas syringae pv. solidagae] [Pseudomonas syringae]	YES
KP808_00275	157	1	157	KPX50579.1	166	10	166	100	1	0	157	322	2e-111	Regulator of RNA polymerase sigma subunit, Rsd/AlgQ [Pseudomonas amygdali pv. hibisci] [Pseudomonas amygdali]	YES
KP808_00275	157	1	157	KTB69526.1	157	1	157	100	1	0	157	321	3e-111	transcriptional regulator [Pseudomonas sp. ICMP 3272]	YES
KP808_00275	157	1	157	KPW24606.1	166	10	166	99	0.99	0	157	320	2e-110	Regulator of RNA polymerase sigma subunit, Rsd/AlgQ [Pseudomonas amygdali pv. aesculi] [Pseudomonas amygdali]	YES
KP808_00275	157	1	157	AAZ35996.1	157	1	157	99	0.99	0	157	319	3e-110	alginate regulator AlgQ [Pseudomonas savastanoi pv. phaseolicola 1448A] [Pseudomonas savastanoi]	YES
KP808_00275	157	1	157	KPX96379.1	166	10	166	99	0.99	0	157	318	5e-110	Regulator of RNA polymerase sigma subunit, Rsd/AlgQ [Pseudomonas amygdali pv. mori] [Pseudomonas amygdali]	YES
KP808_00275	157	1	157	KPX36499.1	166	10	166	99	0.99	0	157	318	5e-110	Regulator of RNA polymerase sigma subunit, Rsd/AlgQ [Pseudomonas amygdali pv. eriobotryae] [Pseudomonas amygdali]	YES
KP808_00275	157	1	157	WP_057420731.1	157	1	157	99	0.99	0	157	318	8e-110	Rsd/AlgQ family anti-sigma factor [Pseudomonas amygdali]	YES
KP808_00275	157	1	157	WP_057423219.1	157	1	157	99	0.99	0	157	318	9e-110	Rsd/AlgQ family anti-sigma factor [Pseudomonas amygdali]	YES
KP808_00275	157	1	157	RMR86133.1	166	10	166	99	0.99	0	157	318	1e-109	Regulator of RNA polymerase sigma subunit, Rsd/AlgQ [Pseudomonas amygdali pv. tabaci] [Pseudomonas amygdali]	YES
KP808_00275	157	1	157	WP_016980489.1	157	1	157	99	0.99	0	157	317	2e-109	Rsd/AlgQ family anti-sigma factor [Pseudomonas amygdali]	YES
KP808_00275	157	1	157	WP_054097277.1	157	1	157	99	0.99	0	157	316	5e-109	Rsd/AlgQ family anti-sigma factor [Pseudomonas amygdali]	YES
KP808_00275	157	1	157	KPW55020.1	166	10	166	97	0.98	0	157	316	8e-109	Regulator of RNA polymerase sigma subunit, Rsd/AlgQ [Pseudomonas caricapapayae]	YES
KP808_00275	157	1	157	WP_055010855.1	157	1	157	97	0.98	0	157	315	8e-109	Rsd/AlgQ family anti-sigma factor [Pseudomonas caricapapayae]	YES
KP808_00275	157	1	157	KPY24359.1	166	10	166	97	0.99	0	157	315	1e-108	Regulator of RNA polymerase sigma subunit, Rsd/AlgQ [Pseudomonas syringae pv. papulans] [Pseudomonas syringae]	YES
KP808_00275	157	1	157	ALD98405.1	157	1	157	97	0.99	0	157	315	1e-108	transcriptional regulator [Pseudomonas syringae UMAF0158] [Pseudomonas syringae]	YES
KP808_00275	157	1	157	KPY85757.1	166	10	166	97	0.98	0	157	314	3e-108	Regulator of RNA polymerase sigma subunit, Rsd/AlgQ [Pseudomonas syringae pv. tagetis] [Pseudomonas syringae]	YES
KP808_00275	157	1	157	WP_054988210.1	157	1	157	97	0.98	0	157	314	3e-108	Rsd/AlgQ family anti-sigma factor [Pseudomonas syringae group genomosp. 7] [Pseudomonas syringae]	YES
KP808_00275	157	1	157	AKF48911.1	166	10	166	96	0.99	0	157	314	4e-108	Regulator of sigma D [Pseudomonas syringae pv. syringae HS191] [Pseudomonas syringae]	YES
KP808_00275	157	1	157	RMS62993.1	190	34	190	97	0.99	0	157	315	4e-108	Regulator of RNA polymerase sigma subunit, Rsd/AlgQ [Pseudomonas syringae pv. aceris] [Pseudomonas syringae]	YES
KP808_00275	157	1	157	WP_129484758.1	157	1	157	96	0.98	0	157	313	5e-108	sigma D regulator [Pseudomonas syringae]	YES
KP808_00280	175	1	175	AVB12349.1	175	1	175	99	1	0	175	346	3e-120	disulfide bond formation protein B [Pseudomonas amygdali pv. morsprunorum] [Pseudomonas amygdali]	YES
KP808_00280	175	1	175	KPW90127.1	175	1	175	99	1	0	175	345	5e-120	Disulfide bond formation protein B [Pseudomonas syringae pv. castaneae] [Pseudomonas syringae]	YES
KP808_00280	175	1	175	KPY50655.1	195	21	195	99	1	0	175	345	7e-120	Disulfide bond formation protein B [Pseudomonas syringae pv. rhaphiolepidis] [Pseudomonas syringae]	YES
KP808_00280	175	1	175	RMR86132.1	195	21	195	99	1	0	175	345	7e-120	Disulfide bond formation protein B [Pseudomonas amygdali pv. tabaci] [Pseudomonas amygdali]	YES
KP808_00280	175	1	175	KPW97005.1	175	1	175	99	1	0	175	345	7e-120	Disulfide bond formation protein B [Pseudomonas syringae pv. cerasicola] [Pseudomonas syringae]	YES
KP808_00280	175	1	175	WP_002551369.1	175	1	175	99	0.99	0	175	344	1e-119	disulfide bond formation protein B [Pseudomonas savastanoi]	YES
KP808_00280	175	1	175	WP_005743912.1	175	1	175	99	0.99	0	175	344	1e-119	disulfide bond formation protein B [Pseudomonas amygdali]	YES
KP808_00280	175	1	175	WP_005781293.1	175	1	175	99	0.99	0	175	343	2e-119	disulfide bond formation protein B [Pseudomonas amygdali]	YES
KP808_00280	175	1	175	WP_057425000.1	175	1	175	99	0.99	0	175	343	2e-119	disulfide bond formation protein B [Pseudomonas amygdali]	YES
KP808_00280	175	1	175	RMV50442.1	195	21	195	99	0.99	0	175	343	4e-119	Periplasmic thiol:disulfide oxidoreductase DsbB [Pseudomonas amygdali pv. lachrymans] [Pseudomonas amygdali]	YES
KP808_00280	175	1	175	WP_057403655.1	175	1	175	98	0.99	0	175	343	4e-119	disulfide bond formation protein B [Pseudomonas amygdali]	YES
KP808_00280	175	1	175	Q48QE1.2	175	1	175	98	0.99	0	175	342	5e-119	RecName: Full=Disulfide bond formation protein B 2; AltName: Full=Disulfide oxidoreductase 2 [Pseudomonas savastanoi pv. phaseolicola 1448A] [Pseudomonas savastanoi]	YES
KP808_00280	175	1	175	RMR55032.1	195	21	195	99	0.99	0	175	343	8e-119	Disulfide bond formation protein B [Pseudomonas syringae pv. actinidiae] [Pseudomonas syringae]	YES
KP808_00280	175	1	175	AAZ34398.1	195	21	195	98	0.99	0	175	342	1e-118	DsbB family protein [Pseudomonas savastanoi pv. phaseolicola 1448A] [Pseudomonas savastanoi]	YES
KP808_00280	175	1	175	WP_122390278.1	175	1	175	98	0.99	0	175	341	1e-118	disulfide bond formation protein B [Pseudomonas savastanoi]	YES
KP808_00280	175	1	175	WP_004660056.1	175	1	175	98	0.99	0	175	341	2e-118	disulfide bond formation protein B [Pseudomonas savastanoi]	YES
KP808_00280	175	1	175	RMO40756.1	195	21	195	98	0.99	0	175	341	4e-118	Disulfide bond formation protein B [Pseudomonas savastanoi pv. glycinea] [Pseudomonas savastanoi]	YES
KP808_00280	175	1	175	WP_055010856.1	175	1	175	94	0.97	0	175	331	2e-114	disulfide bond formation protein B [Pseudomonas caricapapayae]	YES
KP808_00280	175	1	175	WP_122340984.1	175	1	175	93	0.95	0	175	328	3e-113	disulfide bond formation protein B [Pseudomonas caricapapayae]	YES
KP808_00280	175	1	175	WP_054988209.1	175	1	175	93	0.95	0	175	328	4e-113	disulfide bond formation protein B [Pseudomonas syringae group genomosp. 7] [Pseudomonas syringae]	YES
KP808_00285	414	1	414	RMP84939.1	414	1	414	99	1	0	414	821	0.0	HemY protein [Pseudomonas syringae pv. actinidiae] [Pseudomonas syringae]	YES
KP808_00285	414	1	414	RMR55000.1	414	1	414	99	0.99	0	414	820	0.0	HemY protein [Pseudomonas syringae pv. actinidiae] [Pseudomonas syringae]	YES
KP808_00285	414	1	414	KTB69524.1	414	1	414	99	0.99	0	414	820	0.0	heme biosynthesis protein HemY [Pseudomonas sp. ICMP 3272]	YES
KP808_00285	414	1	414	AAZ32972.1	414	1	414	99	0.99	0	414	820	0.0	hemY protein [Pseudomonas savastanoi pv. phaseolicola 1448A] [Pseudomonas savastanoi]	YES
KP808_00285	414	1	414	WP_057456051.1	414	1	414	99	0.99	0	414	819	0.0	heme biosynthesis protein HemY [Pseudomonas savastanoi]	YES
KP808_00285	414	1	414	EGH15823.1	418	5	418	99	0.99	0	414	819	0.0	hemY protein, partial [Pseudomonas savastanoi pv. glycinea str. race 4] [Pseudomonas savastanoi]	YES
KP808_00285	414	1	414	WP_058402447.1	414	1	414	99	0.99	0	414	818	0.0	heme biosynthesis protein HemY [Pseudomonas savastanoi]	YES
KP808_00285	414	1	414	EGH22859.1	414	1	414	99	0.99	0	414	818	0.0	hemY protein [Pseudomonas amygdali pv. mori str. 301020] [Pseudomonas amygdali]	YES
KP808_00285	414	1	414	WP_057403654.1	414	1	414	99	0.99	0	414	818	0.0	heme biosynthesis protein HemY [Pseudomonas amygdali]	YES
KP808_00285	414	1	414	WP_122302514.1	414	1	414	99	0.99	0	414	818	0.0	heme biosynthesis protein HemY [Pseudomonas amygdali]	YES
KP808_00285	414	1	414	WP_044319166.1	414	1	414	99	0.99	0	414	818	0.0	heme biosynthesis protein HemY [Pseudomonas amygdali]	YES
KP808_00285	414	1	414	ARD09672.1	414	1	414	99	0.99	0	414	818	0.0	heme biosynthesis protein HemY [Pseudomonas savastanoi pv. savastanoi NCPPB 3335] [Pseudomonas savastanoi]	YES
KP808_00285	414	1	414	WP_057432147.1	414	1	414	99	0.99	0	414	817	0.0	heme biosynthesis protein HemY [Pseudomonas amygdali]	YES
KP808_00285	414	1	414	KPX04871.1	414	1	414	99	0.99	0	414	817	0.0	HemY protein [Pseudomonas syringae pv. daphniphylli] [Pseudomonas syringae]	YES
KP808_00285	414	1	414	WP_122320965.1	414	1	414	99	0.99	0	414	817	0.0	heme biosynthesis protein HemY [Pseudomonas amygdali]	YES
KP808_00285	414	1	414	WP_057420730.1	414	1	414	99	0.99	0	414	816	0.0	heme biosynthesis protein HemY [Pseudomonas amygdali]	YES
KP808_00285	414	1	414	WP_054097278.1	414	1	414	99	0.99	0	414	816	0.0	heme biosynthesis protein HemY [Pseudomonas amygdali]	YES
KP808_00285	414	1	414	WP_044343516.1	414	1	414	99	0.99	0	414	816	0.0	heme biosynthesis protein HemY [Pseudomonas meliae]	YES
KP808_00285	414	1	414	WP_144001938.1	414	1	414	99	0.99	0	414	816	0.0	heme biosynthesis protein HemY [Pseudomonas sp. ST1]	YES
KP808_00285	414	1	414	WP_004662893.1	414	1	414	99	0.99	0	414	816	0.0	heme biosynthesis protein HemY [Pseudomonas savastanoi]	YES
KP808_00290	373	1	373	KTC57872.1	373	1	373	100	1	0	373	731	0.0	heme biosynthesis operon protein HemX [Pseudomonas savastanoi]	YES
KP808_00290	373	1	373	WP_080396405.1	391	19	391	99	1	0	373	730	0.0	heme biosynthesis operon protein HemX [Pseudomonas savastanoi]	YES
KP808_00290	373	1	373	KTB69523.1	373	1	373	99	1	0	373	729	0.0	uroporphyrin-III methyltransferase [Pseudomonas sp. ICMP 3272]	YES
KP808_00290	373	1	373	AVB12351.1	391	19	391	99	1	0	373	729	0.0	heme biosynthesis operon protein HemX [Pseudomonas amygdali pv. morsprunorum] [Pseudomonas amygdali]	YES
KP808_00290	373	1	373	ARD09673.1	373	1	373	99	1	0	373	728	0.0	heme biosynthesis operon protein HemX [Pseudomonas savastanoi pv. savastanoi NCPPB 3335] [Pseudomonas savastanoi]	YES
KP808_00290	373	1	373	KWS31208.1	373	1	373	99	0.99	0	373	728	0.0	heme biosynthesis operon protein HemX [Pseudomonas syringae pv. rhaphiolepidis] [Pseudomonas syringae]	YES
KP808_00290	373	1	373	KPC57023.1	373	1	373	99	0.99	0	373	727	0.0	Uroporphyrin-III C-methyltransferase [Pseudomonas amygdali pv. morsprunorum] [Pseudomonas amygdali]	YES
KP808_00290	373	1	373	WP_081009086.1	391	19	391	99	0.99	0	373	726	0.0	heme biosynthesis operon protein HemX [Pseudomonas amygdali]	YES
KP808_00290	373	1	373	WP_135003684.1	391	19	391	99	0.99	0	373	726	0.0	heme biosynthesis operon protein HemX [Pseudomonas amygdali]	YES
KP808_00290	373	1	373	WP_082333352.1	391	19	391	99	1	0	373	725	0.0	heme biosynthesis operon protein HemX [Pseudomonas savastanoi]	YES
KP808_00290	373	1	373	WP_005743911.1	373	1	373	99	0.99	0	373	724	0.0	heme biosynthesis operon protein HemX [Pseudomonas amygdali]	YES
KP808_00290	373	1	373	WP_057443503.1	373	1	373	99	0.99	0	373	724	0.0	heme biosynthesis operon protein HemX [Pseudomonas amygdali]	YES
KP808_00290	373	1	373	WP_081082154.1	391	19	391	99	0.99	0	373	724	0.0	heme biosynthesis operon protein HemX [Pseudomonas amygdali]	YES
KP808_00290	373	1	373	WP_057420729.1	373	1	373	99	0.99	0	373	724	0.0	heme biosynthesis operon protein HemX [Pseudomonas amygdali]	YES
KP808_00290	373	1	373	WP_080164365.1	391	19	391	99	0.99	0	373	724	0.0	heme biosynthesis operon protein HemX [Pseudomonas amygdali]	YES
KP808_00290	373	1	373	WP_057453313.1	373	1	373	99	0.99	0	373	724	0.0	heme biosynthesis operon protein HemX [Pseudomonas syringae]	YES
KP808_00290	373	1	373	WP_081035284.1	391	19	391	99	0.99	0	373	724	0.0	heme biosynthesis operon protein HemX [Pseudomonas amygdali]	YES
KP808_00290	373	1	373	WP_044343515.1	373	1	373	99	0.99	0	373	723	0.0	uroporphyrin-III methyltransferase [Pseudomonas meliae]	YES
KP808_00290	373	1	373	WP_054071554.1	376	1	376	99	0.99	0.01	376	723	0.0	uroporphyrin-III methyltransferase [Pseudomonas amygdali]	YES
KP808_00290	373	1	373	WP_081007448.1	394	19	394	98	0.99	0.01	376	723	0.0	heme biosynthesis operon protein HemX [Pseudomonas amygdali]	YES
KP808_00295	257	1	257	KTC53104.1	257	1	257	100	1	0	257	505	0.0	uroporphyrinogen-III synthase [Pseudomonas syringae ICMP 19498] [Pseudomonas syringae]	YES
KP808_00295	257	1	257	RMR55099.1	257	1	257	99	1	0	257	503	7e-180	Uroporphyrinogen-III synthase [Pseudomonas syringae pv. actinidiae] [Pseudomonas syringae]	YES
KP808_00295	257	1	257	RMP84863.1	257	1	257	99	0.99	0	257	501	6e-179	Uroporphyrinogen-III synthetase [Pseudomonas syringae pv. actinidiae] [Pseudomonas syringae]	YES
KP808_00295	257	1	257	WP_005743910.1	257	1	257	99	0.99	0	257	501	6e-179	uroporphyrinogen-III synthase [Pseudomonas amygdali]	YES
KP808_00295	257	1	257	WP_057456053.1	257	1	257	99	0.99	0	257	499	2e-178	uroporphyrinogen-III synthase [Pseudomonas savastanoi]	YES
KP808_00295	257	1	257	WP_057420728.1	257	1	257	98	0.99	0	257	497	2e-177	uroporphyrinogen-III synthase [Pseudomonas amygdali]	YES
KP808_00295	257	1	257	ARD09674.1	257	1	257	98	0.99	0	257	497	2e-177	uroporphyrinogen-III synthase [Pseudomonas savastanoi pv. savastanoi NCPPB 3335] [Pseudomonas savastanoi]	YES
KP808_00295	257	1	257	WP_135003685.1	257	1	257	98	0.99	0	257	496	4e-177	uroporphyrinogen-III synthase [Pseudomonas amygdali]	YES
KP808_00295	257	1	257	WP_134941604.1	257	1	257	98	0.99	0	257	496	4e-177	uroporphyrinogen-III synthase [Pseudomonas amygdali]	YES
KP808_00295	257	1	257	WP_134930596.1	257	1	257	98	0.99	0	257	496	6e-177	uroporphyrinogen-III synthase [Pseudomonas amygdali]	YES
KP808_00295	257	1	257	AAZ36837.1	257	1	257	98	0.99	0	257	496	6e-177	uroporphyrinogen-III synthetase [Pseudomonas savastanoi pv. phaseolicola 1448A] [Pseudomonas savastanoi]	YES
KP808_00295	257	1	257	WP_044324127.1	257	1	257	98	0.99	0	257	496	7e-177	uroporphyrinogen-III synthase [Pseudomonas amygdali]	YES
KP808_00295	257	1	257	KEZ29069.1	257	1	257	98	0.99	0	257	496	7e-177	uroporphyrinogen-III synthase [Pseudomonas amygdali pv. tabaci str. 6605] [Pseudomonas amygdali]	YES
KP808_00295	257	1	257	KPW90124.1	257	1	257	98	0.99	0	257	495	8e-177	Uroporphyrinogen-III synthase [Pseudomonas syringae pv. castaneae] [Pseudomonas syringae]	YES
KP808_00295	257	1	257	WP_005732783.1	257	1	257	98	0.99	0	257	495	1e-176	uroporphyrinogen-III synthase [Pseudomonas amygdali]	YES
KP808_00295	257	1	257	RMV00087.1	313	57	313	98	0.99	0	257	497	1e-176	Uroporphyrinogen-III synthase [Pseudomonas amygdali pv. myricae] [Pseudomonas amygdali]	YES
KP808_00295	257	1	257	WP_057423221.1	257	1	257	98	0.98	0	257	494	3e-176	uroporphyrinogen-III synthase [Pseudomonas amygdali]	YES
KP808_00295	257	1	257	WP_099277538.1	257	1	257	98	0.99	0	257	494	3e-176	uroporphyrinogen-III synthase [Pseudomonas syringae]	YES
KP808_00295	257	1	257	WP_044295781.1	257	1	257	98	0.98	0	257	493	7e-176	uroporphyrinogen-III synthase [Pseudomonas amygdali]	YES
KP808_00295	257	1	257	WP_057446483.1	263	1	263	96	0.97	0.02	263	491	7e-175	uroporphyrinogen-III synthase [Pseudomonas savastanoi]	YES
KP808_00300	313	1	313	KTC53105.1	313	1	313	100	1	0	313	629	0.0	porphobilinogen deaminase [Pseudomonas syringae ICMP 19498] [Pseudomonas syringae]	YES
KP808_00300	313	1	313	RMR55004.1	313	1	313	99	1	0	313	629	0.0	Porphobilinogen deaminase [Pseudomonas syringae pv. actinidiae] [Pseudomonas syringae]	YES
KP808_00300	313	1	313	ARD09675.1	313	1	313	99	1	0	313	628	0.0	hydroxymethylbilane synthase [Pseudomonas savastanoi pv. savastanoi NCPPB 3335] [Pseudomonas savastanoi]	YES
KP808_00300	313	1	313	AAZ37910.1	328	16	328	99	1	0	313	628	0.0	porphobilinogen deaminase [Pseudomonas savastanoi pv. phaseolicola 1448A] [Pseudomonas savastanoi]	YES
KP808_00300	313	1	313	WP_005743909.1	313	1	313	99	0.99	0	313	627	0.0	hydroxymethylbilane synthase [Pseudomonas amygdali]	YES
KP808_00300	313	1	313	RMU27714.1	328	16	328	99	0.99	0	313	627	0.0	Porphobilinogen deaminase [Pseudomonas savastanoi pv. glycinea] [Pseudomonas savastanoi]	YES
KP808_00300	313	1	313	KPW27144.1	382	70	382	99	1	0	313	627	0.0	Porphobilinogen deaminase [Pseudomonas amygdali]	YES
KP808_00300	313	1	313	WP_122381747.1	313	1	313	99	0.99	0	313	627	0.0	hydroxymethylbilane synthase [Pseudomonas savastanoi]	YES
KP808_00300	313	1	313	KPW97002.1	313	1	313	99	1	0	313	627	0.0	Porphobilinogen deaminase [Pseudomonas syringae pv. cerasicola] [Pseudomonas syringae]	YES
KP808_00300	313	1	313	WP_019742414.1	313	1	313	99	0.99	0	313	626	0.0	hydroxymethylbilane synthase [Pseudomonas savastanoi]	YES
KP808_00300	313	1	313	WP_044319168.1	313	1	313	99	0.99	0	313	626	0.0	hydroxymethylbilane synthase [Pseudomonas amygdali]	YES
KP808_00300	313	1	313	KEZ29070.1	313	1	313	99	0.99	0	313	624	0.0	porphobilinogen deaminase [Pseudomonas amygdali pv. tabaci str. 6605] [Pseudomonas amygdali]	YES
KP808_00300	313	1	313	EGH22856.1	313	1	313	99	0.99	0	313	624	0.0	porphobilinogen deaminase [Pseudomonas amygdali pv. mori str. 301020] [Pseudomonas amygdali]	YES
KP808_00300	313	1	313	WP_122694663.1	313	1	313	98	0.99	0	313	622	0.0	hydroxymethylbilane synthase [Pseudomonas viridiflava]	YES
KP808_00300	313	1	313	RML70790.1	328	16	328	98	0.99	0	313	621	0.0	Porphobilinogen deaminase [Pseudomonas syringae pv. syringae] [Pseudomonas syringae]	YES
KP808_00300	313	1	313	WP_122340986.1	313	1	313	98	0.99	0	313	621	0.0	hydroxymethylbilane synthase [Pseudomonas caricapapayae]	YES
KP808_00300	313	1	313	Q500N6.1	313	1	313	98	0.99	0	313	621	0.0	RecName: Full=Porphobilinogen deaminase; Short=PBG; AltName: Full=Hydroxymethylbilane synthase; Short=HMBS; AltName: Full=Pre-uroporphyrinogen synthase [Pseudomonas syringae pv. syringae B728a] [Pseudomonas syringae]	YES
KP808_00300	313	1	313	WP_004403536.1	313	1	313	98	0.99	0	313	620	0.0	hydroxymethylbilane synthase [Pseudomonas syringae]	YES
KP808_00300	313	1	313	WP_060708472.1	313	1	313	98	0.99	0	313	620	0.0	hydroxymethylbilane synthase [Pseudomonas syringae]	YES
KP808_00300	313	1	313	WP_096125780.1	313	1	313	98	0.99	0	313	620	0.0	hydroxymethylbilane synthase [Pseudomonas congelans]	YES
KP808_00305	248	1	248	RML22163.1	264	17	264	100	1	0	248	497	2e-177	Alginate biosynthesis regulatory protein AlgR [Pseudomonas savastanoi pv. retacarpa] [Pseudomonas savastanoi]	YES
KP808_00305	248	1	248	AAZ35798.1	248	1	248	100	1	0	248	495	4e-177	alginate biosynthesis regulatory protein AlgR [Pseudomonas savastanoi pv. phaseolicola 1448A] [Pseudomonas savastanoi]	YES
KP808_00305	248	1	248	KPX40554.1	248	1	248	99	1	0	248	494	1e-176	Alginate biosynthesis regulatory protein AlgR [Pseudomonas syringae pv. helianthi] [Pseudomonas syringae]	YES
KP808_00305	248	1	248	KPW85114.1	264	17	264	99	0.99	0	248	495	1e-176	DNA-binding response regulator AlgR [Pseudomonas congelans]	YES
KP808_00305	248	1	248	KPX50614.1	264	17	264	99	0.99	0	248	495	1e-176	Alginate biosynthesis regulatory protein AlgR [Pseudomonas amygdali pv. hibisci] [Pseudomonas amygdali]	YES
KP808_00305	248	1	248	WP_057405721.1	248	1	248	99	0.99	0	248	494	2e-176	response regulator transcription factor [Pseudomonas amygdali]	YES
KP808_00305	248	1	248	AAY35137.1	248	1	248	99	0.99	0	248	494	2e-176	Two-component response regulator AlgR [Pseudomonas syringae pv. syringae B728a] [Pseudomonas syringae]	YES
KP808_00305	248	1	248	KPY24353.1	264	17	264	99	0.99	0	248	494	3e-176	Alginate biosynthesis regulatory protein [Pseudomonas syringae pv. papulans] [Pseudomonas syringae]	YES
KP808_00305	248	1	248	WP_103378361.1	248	1	248	99	0.99	0	248	493	3e-176	response regulator transcription factor [Pseudomonas syringae]	YES
KP808_00305	248	1	248	AAD31823.1	248	1	248	99	0.99	0	248	493	4e-176	alginate biosynthesis regulatory protein [Pseudomonas syringae pv. syringae FF5] [Pseudomonas syringae]	YES
KP808_00305	248	1	248	WP_122387915.1	248	1	248	99	0.99	0	248	493	5e-176	response regulator transcription factor [Pseudomonas savastanoi]	YES
KP808_00305	248	1	248	WP_058416884.1	248	1	248	99	0.99	0	248	492	1e-175	response regulator transcription factor [Pseudomonas sp. ICMP 10191]	YES
KP808_00305	248	1	248	WP_104722972.1	248	1	248	99	0.99	0	248	491	2e-175	response regulator transcription factor [Pseudomonas syringae]	YES
KP808_00305	248	1	248	WP_044343514.1	248	1	248	99	0.99	0	248	491	2e-175	response regulator transcription factor [Pseudomonas meliae]	YES
KP808_00305	248	1	248	RMM51070.1	264	17	264	98	0.99	0	248	491	4e-175	Alginate biosynthesis regulatory protein AlgR [Pseudomonas syringae pv. atrofaciens] [Pseudomonas syringae]	YES
KP808_00305	248	1	248	ALU58378.1	248	1	248	98	0.99	0	248	490	4e-175	two-component system response regulator [Pseudomonas syringae pv. lapsa] [Pseudomonas syringae]	YES
KP808_00305	248	1	248	RML38160.1	271	17	271	97	0.97	0.03	255	491	8e-175	Alginate biosynthesis regulatory protein AlgR [Pseudomonas savastanoi pv. glycinea] [Pseudomonas savastanoi]	YES
KP808_00305	248	1	248	WP_096101671.1	248	1	248	98	0.99	0	248	489	1e-174	response regulator transcription factor [Pseudomonas congelans]	YES
KP808_00305	248	1	248	KPC25374.1	248	1	248	98	0.99	0	248	488	2e-174	Alginate biosynthesis regulatory protein AlgR [Pseudomonas syringae pv. cilantro] [Pseudomonas syringae]	YES
KP808_00305	248	1	248	ORJ05665.1	248	1	248	98	0.99	0	248	488	5e-174	DNA-binding response regulator [Pseudomonas graminis]	YES
KP808_00310	360	1	360	AVB12355.1	360	1	360	100	1	0	360	724	0.0	sensor histidine kinase [Pseudomonas amygdali pv. morsprunorum] [Pseudomonas amygdali]	YES
KP808_00310	360	1	360	RMR54964.1	360	1	360	99	1	0	360	722	0.0	Sensor histidine kinase FimS [Pseudomonas syringae pv. actinidiae] [Pseudomonas syringae]	YES
KP808_00310	360	1	360	ARA78678.1	360	1	360	99	1	0	360	722	0.0	alginate O-acetyltransferase [Pseudomonas amygdali pv. lachrymans] [Pseudomonas amygdali]	YES
KP808_00310	360	1	360	EGH15816.1	360	1	360	99	1	0	360	720	0.0	sensor histidine kinase FimS [Pseudomonas savastanoi pv. glycinea str. race 4] [Pseudomonas savastanoi]	YES
KP808_00310	360	1	360	WP_054078986.1	360	1	360	99	1	0	360	720	0.0	sensor histidine kinase [Pseudomonas amygdali]	YES
KP808_00310	360	1	360	WP_122320969.1	360	1	360	99	0.99	0	360	720	0.0	sensor histidine kinase [Pseudomonas amygdali]	YES
KP808_00310	360	1	360	KEZ29072.1	360	1	360	99	0.99	0	360	719	0.0	alginate O-acetyltransferase [Pseudomonas amygdali pv. tabaci str. 6605] [Pseudomonas amygdali]	YES
KP808_00310	360	1	360	RMM41612.1	378	19	378	99	0.99	0	360	719	0.0	Alginate biosynthesis sensory transduction protein kinase AlgZ/FimS [Pseudomonas syringae pv. aptata] [Pseudomonas syringae]	YES
KP808_00310	360	1	360	AAY35138.1	360	1	360	99	0.99	0	360	719	0.0	Sensory transduction protein kinase AlgZ [Pseudomonas syringae pv. syringae B728a] [Pseudomonas syringae]	YES
KP808_00310	360	1	360	KPB42539.1	360	1	360	99	0.99	0	360	718	0.0	Sensor histidine kinase FimS [Pseudomonas savastanoi pv. phaseolicola] [Pseudomonas savastanoi]	YES
KP808_00310	360	1	360	EGH22854.1	360	1	360	99	0.99	0	360	718	0.0	sensor histidine kinase FimS [Pseudomonas amygdali pv. mori str. 301020] [Pseudomonas amygdali]	YES
KP808_00310	360	1	360	WP_024665420.1	360	1	360	99	0.99	0	360	718	0.0	sensor histidine kinase [Pseudomonas syringae]	YES
KP808_00310	360	1	360	WP_129450501.1	360	1	360	99	0.99	0	360	718	0.0	sensor histidine kinase [Pseudomonas syringae]	YES
KP808_00310	360	1	360	WP_096135221.1	360	1	360	99	0.99	0	360	718	0.0	sensor histidine kinase [Pseudomonas syringae]	YES
KP808_00310	360	1	360	WP_044319169.1	360	1	360	99	0.99	0	360	718	0.0	sensor histidine kinase [Pseudomonas amygdali]	YES
KP808_00310	360	1	360	AAZ35859.1	360	1	360	99	0.99	0	360	717	0.0	sensor histidine kinase FimS [Pseudomonas savastanoi pv. phaseolicola 1448A] [Pseudomonas savastanoi]	YES
KP808_00310	360	1	360	AKF43625.1	360	1	360	99	0.99	0	360	717	0.0	Sensory transduction protein kinase AlgZ [Pseudomonas syringae pv. syringae B301D] [Pseudomonas syringae]	YES
KP808_00310	360	1	360	WP_058822576.1	360	1	360	99	0.99	0	360	717	0.0	sensor histidine kinase [Pseudomonas syringae]	YES
KP808_00310	360	1	360	WP_024693521.1	360	1	360	99	0.99	0	360	717	0.0	sensor histidine kinase [Pseudomonas syringae]	YES
KP808_00310	360	1	360	WP_103363265.1	360	1	360	99	0.99	0	360	716	0.0	sensor histidine kinase [Pseudomonas syringae]	YES
KP808_00315	464	1	464	KPX67014.1	471	8	471	100	1	0	464	959	0.0	Argininosuccinate lyase [Pseudomonas amygdali pv. lachrymans] [Pseudomonas amygdali]	YES
KP808_00315	464	1	464	KPZ04846.1	618	155	618	99	0.99	0	464	957	0.0	Argininosuccinate lyase [Pseudomonas syringae pv. aptata] [Pseudomonas syringae]	YES
KP808_00315	464	1	464	KPX03511.1	471	8	471	99	1	0	464	957	0.0	Argininosuccinate lyase [Pseudomonas syringae pv. cunninghamiae] [Pseudomonas syringae]	YES
KP808_00315	464	1	464	KPX65790.1	618	155	618	99	0.99	0	464	957	0.0	Argininosuccinate lyase [Pseudomonas syringae pv. lapsa] [Pseudomonas syringae]	YES
KP808_00315	464	1	464	RMO96099.1	471	8	471	99	0.99	0	464	957	0.0	Argininosuccinate lyase [Pseudomonas syringae pv. persicae] [Pseudomonas syringae]	YES
KP808_00315	464	1	464	WP_016980491.1	464	1	464	100	1	0	464	957	0.0	argininosuccinate lyase [Pseudomonas amygdali]	YES
KP808_00315	464	1	464	KPY71482.1	618	155	618	99	0.99	0	464	957	0.0	Argininosuccinate lyase [Pseudomonas syringae pv. syringae] [Pseudomonas syringae]	YES
KP808_00315	464	1	464	RMN66199.1	615	152	615	99	0.99	0	464	957	0.0	Argininosuccinate lyase [Pseudomonas syringae]	YES
KP808_00315	464	1	464	RML37132.1	615	152	615	99	0.99	0	464	957	0.0	Argininosuccinate lyase [Pseudomonas syringae pv. atrofaciens] [Pseudomonas syringae]	YES
KP808_00315	464	1	464	RMM41572.1	618	155	618	99	0.99	0	464	956	0.0	Argininosuccinate lyase [Pseudomonas syringae pv. aptata] [Pseudomonas syringae]	YES
KP808_00315	464	1	464	Q48QD3.1	464	1	464	99	1	0	464	956	0.0	RecName: Full=Argininosuccinate lyase; Short=ASAL; AltName: Full=Arginosuccinase [Pseudomonas savastanoi pv. phaseolicola 1448A] [Pseudomonas savastanoi]	YES
KP808_00315	464	1	464	RMN09730.1	471	8	471	99	0.99	0	464	956	0.0	Argininosuccinate lyase [Pseudomonas savastanoi pv. glycinea] [Pseudomonas savastanoi]	YES
KP808_00315	464	1	464	WP_054097280.1	464	1	464	99	0.99	0	464	955	0.0	argininosuccinate lyase [Pseudomonas amygdali]	YES
KP808_00315	464	1	463	KPZ13261.1	471	8	470	99	1	0	463	955	0.0	Argininosuccinate lyase [Pseudomonas amygdali pv. ulmi] [Pseudomonas amygdali]	YES
KP808_00315	464	1	464	KPY60107.1	471	8	471	99	0.99	0	464	955	0.0	Argininosuccinate lyase [Pseudomonas amygdali pv. sesami] [Pseudomonas amygdali]	YES
KP808_00315	464	1	464	RMV50447.1	471	8	471	99	0.99	0	464	955	0.0	Argininosuccinate lyase [Pseudomonas amygdali pv. lachrymans] [Pseudomonas amygdali]	YES
KP808_00315	464	1	464	KTB69518.1	464	1	464	99	0.99	0	464	955	0.0	argininosuccinate lyase [Pseudomonas sp. ICMP 3272]	YES
KP808_00315	464	1	464	RMP85014.1	464	1	464	99	0.99	0	464	954	0.0	Argininosuccinate lyase [Pseudomonas syringae pv. actinidiae] [Pseudomonas syringae]	YES
KP808_00315	464	1	464	RMM24751.1	618	155	618	99	0.99	0	464	954	0.0	Argininosuccinate lyase [Pseudomonas syringae pv. pisi] [Pseudomonas syringae]	YES
KP808_00315	464	1	464	WP_005743907.1	464	1	464	99	0.99	0	464	954	0.0	argininosuccinate lyase [Pseudomonas amygdali]	YES
KP808_00320	413	1	413	RMO96041.1	413	1	413	100	1	0	413	808	0.0	Bifunctional spore maturation protein, fused SpmA/SpmB [Pseudomonas syringae pv. persicae] [Pseudomonas syringae]	YES
KP808_00320	413	1	413	RMP75995.1	413	1	413	99	1	0	413	805	0.0	Bifunctional spore maturation protein, fused SpmA/SpmB [Pseudomonas syringae pv. actinidiae] [Pseudomonas syringae]	YES
KP808_00320	413	1	413	WP_044319993.1	413	1	413	99	0.99	0	413	805	0.0	spore maturation protein [Pseudomonas amygdali]	YES
KP808_00320	413	1	413	KEZ29074.1	413	1	413	99	0.99	0	413	803	0.0	membrane protein [Pseudomonas amygdali pv. tabaci str. 6605] [Pseudomonas amygdali]	YES
KP808_00320	413	1	413	WP_057420727.1	413	1	413	99	0.99	0	413	803	0.0	spore maturation protein [Pseudomonas amygdali]	YES
KP808_00320	413	1	413	KPW64191.1	413	1	413	99	0.99	0	413	803	0.0	Bifunctional spore maturation protein, fused SpmA/SpmB [Pseudomonas syringae pv. broussonetiae] [Pseudomonas syringae]	YES
KP808_00320	413	1	413	WP_103689362.1	413	1	413	99	0.99	0	413	802	0.0	spore maturation protein [Pseudomonas syringae]	YES
KP808_00320	413	1	413	WP_057405723.1	413	1	413	99	0.99	0	413	802	0.0	spore maturation protein [Pseudomonas amygdali]	YES
KP808_00320	413	1	413	KPB60723.1	413	1	413	99	0.99	0	413	802	0.0	Bifunctional spore maturation protein [Pseudomonas amygdali pv. myricae] [Pseudomonas amygdali]	YES
KP808_00320	413	1	413	WP_151258764.1	413	1	413	99	0.99	0	413	801	0.0	spore maturation protein [Pseudomonas amygdali]	YES
KP808_00320	413	1	413	WP_044324129.1	413	1	413	99	0.99	0	413	801	0.0	spore maturation protein [Pseudomonas amygdali]	YES
KP808_00320	413	1	413	KPW96059.1	413	1	413	99	0.99	0	413	801	0.0	Bifunctional spore maturation protein, fused SpmA/SpmB [Pseudomonas syringae pv. castaneae] [Pseudomonas syringae]	YES
KP808_00320	413	1	413	KPW76168.1	413	1	413	99	0.99	0	413	801	0.0	Spore maturation protein B [Pseudomonas amygdali pv. ciccaronei] [Pseudomonas amygdali]	YES
KP808_00320	413	1	413	WP_060403454.1	413	1	413	99	0.99	0	413	801	0.0	MULTISPECIES: spore maturation protein [Pseudomonas syringae group] [Pseudomonas syringae]	YES
KP808_00320	413	1	413	AAY35140.1	413	1	413	99	0.99	0	413	801	0.0	bifunctional spore maturation protein, fused SpmA/SpmB [Pseudomonas syringae pv. syringae B728a] [Pseudomonas syringae]	YES
KP808_00320	413	1	413	WP_122322261.1	413	1	413	99	0.99	0	413	801	0.0	spore maturation protein [Pseudomonas amygdali]	YES
KP808_00320	413	1	413	WP_057412128.1	413	1	413	99	0.99	0	413	801	0.0	spore maturation protein [Pseudomonas amygdali]	YES
KP808_00320	413	1	413	WP_046269503.1	413	1	413	99	0.99	0	413	801	0.0	MULTISPECIES: spore maturation protein [Pseudomonas]	YES
KP808_00320	413	1	413	WP_003413838.1	413	1	413	99	0.99	0	413	800	0.0	spore maturation protein [Pseudomonas syringae]	YES
KP808_00320	413	1	413	WP_103696619.1	413	1	413	99	0.99	0	413	800	0.0	spore maturation protein [Pseudomonas syringae]	YES
KP808_00325	397	1	397	WP_058409836.1	397	1	397	100	1	0	397	805	0.0	MULTISPECIES: DUF2914 domain-containing protein [Pseudomonas]	YES
KP808_00325	397	1	397	AXH58909.1	397	1	397	99	0.99	0	397	802	0.0	DUF2914 domain-containing protein [Pseudomonas amygdali pv. lachrymans str. M301315] [Pseudomonas amygdali]	YES
KP808_00325	397	1	397	WP_134931226.1	397	1	397	99	0.99	0	397	801	0.0	DUF2914 domain-containing protein [Pseudomonas amygdali]	YES
KP808_00325	397	1	397	AVB12358.1	397	1	397	99	0.99	0	397	801	0.0	DUF2914 domain-containing protein [Pseudomonas amygdali pv. morsprunorum] [Pseudomonas amygdali]	YES
KP808_00325	397	1	397	WP_058402443.1	397	1	397	99	0.99	0	397	801	0.0	DUF2914 domain-containing protein [Pseudomonas savastanoi]	YES
KP808_00325	397	1	397	WP_054995862.1	397	1	397	99	0.99	0	397	800	0.0	DUF2914 domain-containing protein [Pseudomonas ficuserectae]	YES
KP808_00325	397	1	397	KEZ29075.1	397	1	397	99	0.99	0	397	800	0.0	membrane protein [Pseudomonas amygdali pv. tabaci str. 6605] [Pseudomonas amygdali]	YES
KP808_00325	397	1	397	WP_057422099.1	397	1	397	99	0.99	0	397	800	0.0	DUF2914 domain-containing protein [Pseudomonas amygdali]	YES
KP808_00325	397	1	397	WP_044343512.1	397	1	397	99	0.99	0	397	799	0.0	DUF2914 domain-containing protein [Pseudomonas meliae]	YES
KP808_00325	397	1	397	WP_044309664.1	397	1	397	99	0.99	0	397	798	0.0	DUF2914 domain-containing protein [Pseudomonas syringae]	YES
KP808_00325	397	1	397	WP_129430319.1	397	1	397	99	0.99	0	397	798	0.0	DUF2914 domain-containing protein [Pseudomonas syringae]	YES
KP808_00325	397	1	397	WP_060708473.1	397	1	397	98	0.99	0	397	796	0.0	DUF2914 domain-containing protein [Pseudomonas syringae]	YES
KP808_00325	397	1	397	WP_046235680.1	397	1	397	98	0.99	0	397	795	0.0	DUF2914 domain-containing protein [Pseudomonas syringae pv. coryli] [Pseudomonas syringae]	YES
KP808_00325	397	1	397	WP_096112888.1	399	1	399	98	0.99	0.01	399	793	0.0	DUF2914 domain-containing protein [Pseudomonas syringae]	YES
KP808_00325	397	1	397	WP_054091568.1	397	1	397	98	0.99	0	397	793	0.0	DUF2914 domain-containing protein [Pseudomonas syringae]	YES
KP808_00325	397	1	397	WP_024650571.1	397	1	397	98	0.99	0	397	792	0.0	DUF2914 domain-containing protein [Pseudomonas syringae]	YES
KP808_00325	397	1	397	WP_103378362.1	397	1	397	98	0.99	0	397	791	0.0	MULTISPECIES: DUF2914 domain-containing protein [Pseudomonas]	YES
KP808_00325	397	1	397	WP_103365047.1	399	1	399	98	0.99	0.01	399	791	0.0	DUF2914 domain-containing protein [Pseudomonas syringae]	YES
KP808_00325	397	1	397	WP_011266162.1	397	1	397	98	0.99	0	397	790	0.0	DUF2914 domain-containing protein [Pseudomonas syringae]	YES
KP808_00325	397	1	397	KMY01642.1	402	1	402	98	0.98	0.01	402	790	0.0	membrane protein [Pseudomonas syringae KCTC 12500] [Pseudomonas syringae]	YES
KP808_00330	458	1	458	KTC53111.1	458	1	458	99	0.99	0	458	929	0.0	peptidase M16 [Pseudomonas syringae ICMP 19498] [Pseudomonas syringae]	YES
KP808_00330	458	1	458	WP_054071556.1	458	1	458	99	0.99	0	458	926	0.0	insulinase family protein [Pseudomonas amygdali]	YES
KP808_00330	458	1	458	WP_016980493.1	458	1	458	99	0.99	0	458	925	0.0	insulinase family protein [Pseudomonas amygdali]	YES
KP808_00330	458	1	458	WP_054098403.1	458	1	458	99	0.99	0	458	925	0.0	insulinase family protein [Pseudomonas amygdali]	YES
KP808_00330	458	1	458	KPX93028.1	470	13	470	99	0.99	0	458	925	0.0	Metalloprotease, insulinase family [Pseudomonas amygdali pv. myricae] [Pseudomonas amygdali]	YES
KP808_00330	458	1	458	RMM40235.1	470	13	470	99	0.99	0	458	925	0.0	Metalloprotease, insulinase family [Pseudomonas amygdali pv. lachrymans] [Pseudomonas amygdali]	YES
KP808_00330	458	1	458	WP_057420726.1	458	1	458	99	0.99	0	458	924	0.0	insulinase family protein [Pseudomonas amygdali]	YES
KP808_00330	458	1	458	KPW96070.1	458	1	458	99	0.99	0	458	924	0.0	M16 family peptidase [Pseudomonas syringae pv. castaneae] [Pseudomonas syringae]	YES
KP808_00330	458	1	458	WP_054995863.1	458	1	458	99	0.99	0	458	924	0.0	insulinase family protein [Pseudomonas ficuserectae]	YES
KP808_00330	458	1	458	KPW24628.1	470	13	470	99	0.99	0	458	924	0.0	M16 family peptidase [Pseudomonas amygdali pv. aesculi] [Pseudomonas amygdali]	YES
KP808_00330	458	1	458	WP_005743903.1	458	1	458	99	0.99	0	458	924	0.0	insulinase family protein [Pseudomonas amygdali]	YES
KP808_00330	458	1	458	KPW80075.1	458	1	458	99	0.99	0	458	923	0.0	M16 family peptidase [Pseudomonas syringae pv. cerasicola] [Pseudomonas syringae]	YES
KP808_00330	458	1	458	WP_005732787.1	458	1	458	99	0.99	0	458	923	0.0	insulinase family protein [Pseudomonas amygdali]	YES
KP808_00330	458	1	458	EGH22850.1	458	1	458	99	0.99	0	458	923	0.0	M16 family peptidase [Pseudomonas amygdali pv. mori str. 301020] [Pseudomonas amygdali]	YES
KP808_00330	458	1	458	WP_058402442.1	458	1	458	99	0.99	0	458	922	0.0	insulinase family protein [Pseudomonas savastanoi]	YES
KP808_00330	458	1	458	WP_044343511.1	458	1	458	99	0.99	0	458	922	0.0	insulinase family protein [Pseudomonas meliae]	YES
KP808_00330	458	1	458	RMP75980.1	458	1	458	99	0.99	0	458	922	0.0	M16 family peptidase [Pseudomonas syringae pv. actinidiae] [Pseudomonas syringae]	YES
KP808_00330	458	1	458	WP_044319995.1	458	1	458	99	0.99	0	458	922	0.0	insulinase family protein [Pseudomonas amygdali]	YES
KP808_00330	458	1	458	RMM73243.1	470	13	470	98	0.99	0	458	922	0.0	Peptidase, M16 family [Pseudomonas savastanoi pv. glycinea] [Pseudomonas savastanoi]	YES
KP808_00330	458	1	458	WP_054078988.1	458	1	458	98	0.99	0	458	922	0.0	insulinase family protein [Pseudomonas amygdali]	YES
KP808_00335	546	1	546	WP_057456054.1	550	1	546	99	1	0	546	1076	0.0	Na/Pi cotransporter family protein [Pseudomonas savastanoi]	YES
KP808_00335	546	1	546	AVB12360.1	550	1	546	99	0.99	0	546	1075	0.0	Na/Pi cotransporter family protein [Pseudomonas amygdali pv. morsprunorum] [Pseudomonas amygdali]	YES
KP808_00335	546	1	546	WP_057425195.1	548	1	546	99	0.99	0	546	1075	0.0	Na/Pi cotransporter family protein [Pseudomonas amygdali]	YES
KP808_00335	546	1	546	WP_122394396.1	550	1	546	99	0.99	0	546	1075	0.0	Na/Pi cotransporter family protein [Pseudomonas amygdali]	YES
KP808_00335	546	1	546	WP_057401733.1	550	1	546	99	0.99	0	546	1073	0.0	Na/Pi cotransporter family protein [Pseudomonas amygdali]	YES
KP808_00335	546	1	546	WP_005743902.1	550	1	546	99	0.99	0	546	1073	0.0	Na/Pi cotransporter family protein [Pseudomonas amygdali]	YES
KP808_00335	546	1	546	WP_004662901.1	550	1	546	99	0.99	0	546	1073	0.0	Na/Pi cotransporter family protein [Pseudomonas savastanoi]	YES
KP808_00335	546	1	546	WP_057412127.1	550	1	546	99	0.99	0	546	1073	0.0	Na/Pi cotransporter family protein [Pseudomonas amygdali]	YES
KP808_00335	546	1	546	WP_135003686.1	550	1	546	99	0.99	0	546	1073	0.0	Na/Pi cotransporter family protein [Pseudomonas amygdali]	YES
KP808_00335	546	1	546	WP_057420725.1	550	1	546	99	0.99	0	546	1073	0.0	Na/Pi cotransporter family protein [Pseudomonas amygdali]	YES
KP808_00335	546	1	546	WP_057405726.1	550	1	546	99	0.99	0	546	1073	0.0	Na/Pi cotransporter family protein [Pseudomonas amygdali]	YES
KP808_00335	546	1	546	RMO96056.1	546	1	546	99	0.99	0	546	1072	0.0	Na/Pi cotransporter protein [Pseudomonas syringae pv. persicae] [Pseudomonas syringae]	YES
KP808_00335	546	1	546	KPW64247.1	550	1	546	99	0.99	0	546	1071	0.0	Na/Pi cotransporter family protein [Pseudomonas syringae pv. broussonetiae] [Pseudomonas syringae]	YES
KP808_00335	546	1	546	WP_044319996.1	550	1	546	99	0.99	0	546	1071	0.0	Na/Pi cotransporter family protein [Pseudomonas amygdali]	YES
KP808_00335	546	1	546	AAZ35963.1	550	1	546	99	0.99	0	546	1071	0.0	Na/Pi cotransporter family protein [Pseudomonas savastanoi pv. phaseolicola 1448A] [Pseudomonas savastanoi]	YES
KP808_00335	546	1	546	WP_058402441.1	550	1	546	99	0.99	0	546	1070	0.0	Na/Pi cotransporter family protein [Pseudomonas savastanoi]	YES
KP808_00335	546	1	546	WP_057422098.1	550	1	546	99	0.99	0	546	1069	0.0	Na/Pi cotransporter family protein [Pseudomonas amygdali]	YES
KP808_00335	546	1	546	KPB85162.1	550	1	546	99	0.99	0	546	1069	0.0	Na/Pi cotransporter family protein [Pseudomonas syringae pv. maculicola] [Pseudomonas syringae]	YES
KP808_00335	546	1	546	WP_054995864.1	550	1	546	99	0.99	0	546	1068	0.0	Na/Pi cotransporter family protein [Pseudomonas ficuserectae]	YES
KP808_00335	546	1	546	WP_057413662.1	554	1	550	99	0.99	0.01	550	1068	0.0	Na/Pi cotransporter family protein [Pseudomonas amygdali]	YES
KP808_00340	658	1	658	KTC53113.1	658	1	658	99	1	0	658	1318	0.0	chemotaxis protein [Pseudomonas syringae ICMP 19498] [Pseudomonas syringae]	YES
KP808_00340	658	1	658	WP_004660037.1	658	1	658	99	1	0	658	1314	0.0	methyl-accepting chemotaxis protein [Pseudomonas savastanoi]	YES
KP808_00340	658	1	658	RMM89625.1	665	8	665	99	1	0	658	1314	0.0	Methyl-accepting chemotaxis protein [Pseudomonas savastanoi pv. glycinea] [Pseudomonas savastanoi]	YES
KP808_00340	658	1	658	WP_058402440.1	658	1	658	99	0.99	0	658	1313	0.0	methyl-accepting chemotaxis protein [Pseudomonas savastanoi]	YES
KP808_00340	658	1	658	RMV37161.1	665	8	665	99	0.99	0	658	1313	0.0	Methyl-accepting chemotaxis protein [Pseudomonas savastanoi pv. phaseolicola] [Pseudomonas savastanoi]	YES
KP808_00340	658	1	658	KPB42533.1	658	1	658	99	0.99	0	658	1312	0.0	Methyl-accepting chemotaxis protein [Pseudomonas savastanoi pv. phaseolicola] [Pseudomonas savastanoi]	YES
KP808_00340	658	1	658	AVB12361.1	658	1	658	99	0.99	0	658	1312	0.0	methyl-accepting chemotaxis protein [Pseudomonas amygdali pv. morsprunorum] [Pseudomonas amygdali]	YES
KP808_00340	658	1	658	WP_010213285.1	658	1	658	99	1	0	658	1311	0.0	methyl-accepting chemotaxis protein [Pseudomonas amygdali]	YES
KP808_00340	658	1	658	WP_134931223.1	658	1	658	99	0.99	0	658	1311	0.0	methyl-accepting chemotaxis protein [Pseudomonas amygdali]	YES
KP808_00340	658	1	658	WP_057405728.1	658	1	658	99	1	0	658	1311	0.0	methyl-accepting chemotaxis protein [Pseudomonas amygdali]	YES
KP808_00340	658	1	658	KPZ09708.1	665	8	665	99	1	0	658	1311	0.0	Methyl-accepting chemotaxis protein [Pseudomonas amygdali pv. ulmi] [Pseudomonas amygdali]	YES
KP808_00340	658	1	658	KEZ24281.1	658	1	658	99	1	0	658	1310	0.0	chemotaxis protein [Pseudomonas amygdali pv. tabaci str. 6605] [Pseudomonas amygdali]	YES
KP808_00340	658	1	658	KPY65282.1	658	1	658	99	0.99	0	658	1310	0.0	Methyl-accepting chemotaxis protein [Pseudomonas savastanoi pv. savastanoi] [Pseudomonas savastanoi]	YES
KP808_00340	658	1	658	WP_005732789.1	658	1	658	99	1	0	658	1310	0.0	methyl-accepting chemotaxis protein [Pseudomonas amygdali]	YES
KP808_00340	658	1	658	WP_122298754.1	658	1	658	99	0.99	0	658	1310	0.0	methyl-accepting chemotaxis protein [Pseudomonas savastanoi]	YES
KP808_00340	658	1	658	RMM58984.1	665	8	665	99	0.99	0	658	1310	0.0	Methyl-accepting chemotaxis protein [Pseudomonas savastanoi pv. glycinea] [Pseudomonas savastanoi]	YES
KP808_00340	658	1	658	WP_057456055.1	658	1	658	99	0.99	0	658	1310	0.0	methyl-accepting chemotaxis protein [Pseudomonas savastanoi]	YES
KP808_00340	658	1	658	WP_002551383.1	658	1	658	99	0.99	0	658	1310	0.0	methyl-accepting chemotaxis protein [Pseudomonas savastanoi]	YES
KP808_00340	658	1	658	RMT28216.1	665	8	665	99	1	0	658	1310	0.0	Methyl-accepting chemotaxis protein [Pseudomonas savastanoi]	YES
KP808_00340	658	1	658	WP_044324131.1	658	1	658	99	1	0	658	1310	0.0	methyl-accepting chemotaxis protein [Pseudomonas amygdali]	YES
KP808_00345	306	1	306	KPX37957.1	313	8	313	100	1	0	306	620	0.0	LysR family transcriptional regulator [Pseudomonas ficuserectae]	YES
KP808_00345	306	1	306	ARA78685.1	306	1	306	100	1	0	306	620	0.0	LysR family transcriptional regulator [Pseudomonas amygdali pv. lachrymans] [Pseudomonas amygdali]	YES
KP808_00345	306	1	306	WP_060407434.1	306	1	306	99	1	0	306	619	0.0	LysR family transcriptional regulator [Pseudomonas amygdali]	YES
KP808_00345	306	2	306	WP_057425148.1	313	9	313	100	1	0	305	619	0.0	LysR family transcriptional regulator [Pseudomonas amygdali]	YES
KP808_00345	306	1	306	KPY44448.1	313	8	313	99	1	0	306	619	0.0	LysR family transcriptional regulator [Pseudomonas syringae pv. rhaphiolepidis] [Pseudomonas syringae]	YES
KP808_00345	306	1	306	RMQ56173.1	313	8	313	99	1	0	306	619	0.0	LysR family transcriptional regulator [Pseudomonas savastanoi pv. glycinea] [Pseudomonas savastanoi]	YES
KP808_00345	306	1	306	KWS31197.1	306	1	306	99	1	0	306	619	0.0	LysR family transcriptional regulator [Pseudomonas syringae pv. rhaphiolepidis] [Pseudomonas syringae]	YES
KP808_00345	306	1	306	AAZ37606.1	306	1	306	99	1	0	306	618	0.0	transcriptional regulator, LysR family [Pseudomonas savastanoi pv. phaseolicola 1448A] [Pseudomonas savastanoi]	YES
KP808_00345	306	1	306	WP_057405730.1	306	1	306	99	0.99	0	306	618	0.0	LysR family transcriptional regulator [Pseudomonas amygdali]	YES
KP808_00345	306	1	306	WP_058402439.1	306	1	306	99	0.99	0	306	617	0.0	LysR family transcriptional regulator [Pseudomonas savastanoi]	YES
KP808_00345	306	1	306	WP_044343510.1	306	1	306	99	0.99	0	306	617	0.0	LysR family transcriptional regulator [Pseudomonas meliae]	YES
KP808_00345	306	1	306	EGH22848.1	306	1	306	99	0.99	0	306	617	0.0	LysR family transcriptional regulator [Pseudomonas amygdali pv. mori str. 301020] [Pseudomonas amygdali]	YES
KP808_00345	306	1	306	KPX99513.1	313	8	313	99	0.99	0	306	617	0.0	LysR family transcriptional regulator [Pseudomonas amygdali pv. mori] [Pseudomonas amygdali]	YES
KP808_00345	306	1	306	KPX00559.1	306	1	306	99	0.99	0	306	616	0.0	LysR family transcriptional regulator [Pseudomonas syringae pv. cerasicola] [Pseudomonas syringae]	YES
KP808_00345	306	1	306	WP_057422907.1	306	1	306	99	0.99	0	306	616	0.0	LysR family transcriptional regulator [Pseudomonas amygdali]	YES
KP808_00345	306	1	306	KPX36269.1	313	8	313	99	0.99	0	306	615	0.0	LysR family transcriptional regulator [Pseudomonas savastanoi pv. glycinea] [Pseudomonas savastanoi]	YES
KP808_00345	306	1	306	WP_004660035.1	306	1	306	99	0.99	0	306	615	0.0	LysR family transcriptional regulator [Pseudomonas savastanoi]	YES
KP808_00345	306	1	306	RMP23096.1	310	1	310	99	0.99	0.01	310	613	0.0	LysR family transcriptional regulator [Pseudomonas amygdali pv. lachrymans] [Pseudomonas amygdali]	YES
KP808_00345	306	1	306	WP_054089088.1	308	1	308	99	0.99	0.01	308	613	0.0	LysR family transcriptional regulator [Pseudomonas syringae group genomosp. 3] [Pseudomonas syringae]	YES
KP808_00345	306	1	306	WP_057401629.1	306	1	306	98	0.99	0	306	611	0.0	LysR family transcriptional regulator [Pseudomonas amygdali]	YES
KP808_00350	459	1	459	WP_005743900.1	459	1	459	99	0.99	0	459	899	0.0	NorM family multidrug efflux MATE transporter [Pseudomonas amygdali]	YES
KP808_00350	459	1	459	KEZ24283.1	459	1	459	99	0.99	0	459	898	0.0	multidrug transporter [Pseudomonas amygdali pv. tabaci str. 6605] [Pseudomonas amygdali]	YES
KP808_00350	459	1	459	RMQ43267.1	459	1	459	99	0.99	0	459	896	0.0	Multidrug efflux protein NorA [Pseudomonas amygdali pv. mori] [Pseudomonas amygdali]	YES
KP808_00350	459	1	459	WP_057401630.1	459	1	459	99	0.99	0	459	896	0.0	NorM family multidrug efflux MATE transporter [Pseudomonas amygdali]	YES
KP808_00350	459	1	459	ARD09684.1	459	1	459	99	0.99	0	459	896	0.0	multidrug transporter NorM [Pseudomonas savastanoi pv. savastanoi NCPPB 3335] [Pseudomonas savastanoi]	YES
KP808_00350	459	1	459	WP_122368543.1	459	1	459	99	0.99	0	459	896	0.0	NorM family multidrug efflux MATE transporter [Pseudomonas amygdali]	YES
KP808_00350	459	1	459	WP_004660032.1	459	1	459	99	0.99	0	459	896	0.0	NorM family multidrug efflux MATE transporter [Pseudomonas savastanoi]	YES
KP808_00350	459	1	459	KTB69511.1	459	1	459	99	0.99	0	459	895	0.0	MATE family efflux transporter [Pseudomonas sp. ICMP 3272]	YES
KP808_00350	459	1	459	WP_057422905.1	460	1	460	99	0.99	0	460	895	0.0	NorM family multidrug efflux MATE transporter [Pseudomonas amygdali]	YES
KP808_00350	459	1	459	KPW69535.1	459	1	459	99	0.99	0	459	894	0.0	Multidrug efflux protein NorA [Pseudomonas syringae pv. broussonetiae] [Pseudomonas syringae]	YES
KP808_00350	459	1	459	WP_058402438.1	459	1	459	99	0.99	0	459	894	0.0	NorM family multidrug efflux MATE transporter [Pseudomonas savastanoi]	YES
KP808_00350	459	1	459	WP_004662904.1	459	1	459	99	0.99	0	459	894	0.0	NorM family multidrug efflux MATE transporter [Pseudomonas savastanoi]	YES
KP808_00350	459	1	459	WP_057421728.1	459	1	459	99	0.99	0	459	894	0.0	NorM family multidrug efflux MATE transporter [Pseudomonas amygdali]	YES
KP808_00350	459	1	459	WP_054071558.1	459	1	459	99	0.99	0	459	894	0.0	NorM family multidrug efflux MATE transporter [Pseudomonas amygdali]	YES
KP808_00350	459	1	459	WP_095077699.1	459	1	459	99	0.99	0	459	894	0.0	NorM family multidrug efflux MATE transporter [Pseudomonas savastanoi]	YES
KP808_00350	459	1	459	WP_057433279.1	459	1	459	99	0.99	0	459	894	0.0	NorM family multidrug efflux MATE transporter [Pseudomonas amygdali]	YES
KP808_00350	459	1	459	WP_054098405.1	459	1	459	99	0.99	0	459	893	0.0	NorM family multidrug efflux MATE transporter [Pseudomonas amygdali]	YES
KP808_00350	459	1	459	WP_147460801.1	459	1	459	99	0.99	0	459	893	0.0	NorM family multidrug efflux MATE transporter [Pseudomonas savastanoi]	YES
KP808_00350	459	1	459	WP_044319871.1	459	1	459	99	0.99	0	459	893	0.0	NorM family multidrug efflux MATE transporter [Pseudomonas amygdali]	YES
KP808_00350	459	1	459	WP_005732791.1	459	1	459	99	0.99	0	459	892	0.0	NorM family multidrug efflux MATE transporter [Pseudomonas amygdali]	YES
KP808_00355	554	1	554	KEZ24284.1	554	1	554	99	0.99	0	554	1116	0.0	diguanylate cyclase [Pseudomonas amygdali pv. tabaci str. 6605] [Pseudomonas amygdali]	YES
KP808_00355	554	1	554	RMR55108.1	554	1	554	99	0.99	0	554	1115	0.0	GGDEF domain/EAL domain-containing protein [Pseudomonas syringae pv. actinidiae] [Pseudomonas syringae]	YES
KP808_00355	554	1	554	WP_147489506.1	554	1	554	99	0.99	0	554	1115	0.0	bifunctional diguanylate cyclase/phosphodiesterase [Pseudomonas savastanoi]	YES
KP808_00355	554	1	554	WP_057433281.1	554	1	554	99	0.99	0	554	1115	0.0	bifunctional diguanylate cyclase/phosphodiesterase [Pseudomonas amygdali]	YES
KP808_00355	554	1	554	WP_044319870.1	554	1	554	99	0.99	0	554	1115	0.0	bifunctional diguanylate cyclase/phosphodiesterase [Pseudomonas amygdali]	YES
KP808_00355	554	1	554	WP_004667180.1	554	1	554	99	0.99	0	554	1114	0.0	bifunctional diguanylate cyclase/phosphodiesterase [Pseudomonas savastanoi]	YES
KP808_00355	554	1	554	WP_058402437.1	554	1	554	99	0.99	0	554	1114	0.0	bifunctional diguanylate cyclase/phosphodiesterase [Pseudomonas savastanoi]	YES
KP808_00355	554	1	554	WP_122359081.1	554	1	554	99	0.99	0	554	1114	0.0	bifunctional diguanylate cyclase/phosphodiesterase [Pseudomonas ficuserectae]	YES
KP808_00355	554	1	554	AVB12364.1	554	1	554	99	0.99	0	554	1114	0.0	bifunctional diguanylate cyclase/phosphodiesterase [Pseudomonas amygdali pv. morsprunorum] [Pseudomonas amygdali]	YES
KP808_00355	554	1	554	WP_057405732.1	554	1	554	99	0.99	0	554	1113	0.0	bifunctional diguanylate cyclase/phosphodiesterase [Pseudomonas amygdali]	YES
KP808_00355	554	1	554	AAZ36272.1	554	1	554	99	0.99	0	554	1113	0.0	GGDEF domain/EAL domain protein [Pseudomonas savastanoi pv. phaseolicola 1448A] [Pseudomonas savastanoi]	YES
KP808_00355	554	1	554	WP_054078990.1	554	1	554	99	0.99	0	554	1113	0.0	bifunctional diguanylate cyclase/phosphodiesterase [Pseudomonas amygdali]	YES
KP808_00355	554	1	554	WP_099258887.1	554	1	554	99	0.99	0	554	1112	0.0	bifunctional diguanylate cyclase/phosphodiesterase [Pseudomonas amygdali]	YES
KP808_00355	554	1	554	WP_054071559.1	554	1	554	99	0.99	0	554	1112	0.0	bifunctional diguanylate cyclase/phosphodiesterase [Pseudomonas amygdali]	YES
KP808_00355	554	1	554	WP_004662905.1	554	1	554	99	0.99	0	554	1111	0.0	bifunctional diguanylate cyclase/phosphodiesterase [Pseudomonas savastanoi]	YES
KP808_00355	554	1	554	WP_054082832.1	554	1	554	99	0.99	0	554	1111	0.0	bifunctional diguanylate cyclase/phosphodiesterase [Pseudomonas savastanoi]	YES
KP808_00355	554	1	554	KTC53116.1	554	1	554	99	0.99	0	554	1110	0.0	diguanylate cyclase [Pseudomonas syringae ICMP 19498] [Pseudomonas syringae]	YES
KP808_00355	554	1	554	WP_122368542.1	554	1	554	99	0.99	0	554	1110	0.0	bifunctional diguanylate cyclase/phosphodiesterase [Pseudomonas amygdali]	YES
KP808_00355	554	1	554	ARD09685.1	554	1	554	99	0.99	0	554	1109	0.0	diguanylate cyclase [Pseudomonas savastanoi pv. savastanoi NCPPB 3335] [Pseudomonas savastanoi]	YES
KP808_00355	554	1	554	WP_134933084.1	559	1	559	99	0.99	0.01	559	1107	0.0	bifunctional diguanylate cyclase/phosphodiesterase [Pseudomonas savastanoi]	YES
KP808_00360	669	1	669	AAZ35738.1	669	1	669	100	1	0	669	1390	0.0	ATP-dependent DNA helicase Rep [Pseudomonas savastanoi pv. phaseolicola 1448A] [Pseudomonas savastanoi]	YES
KP808_00360	669	1	669	RMS32264.1	690	22	690	100	1	0	669	1389	0.0	ATP-dependent DNA helicase Rep [Pseudomonas ficuserectae]	YES
KP808_00360	669	1	669	KPX48025.1	677	9	677	99	1	0	669	1388	0.0	ATP-dependent DNA helicase Rep [Pseudomonas syringae pv. helianthi] [Pseudomonas syringae]	YES
KP808_00360	669	1	669	WP_057411449.1	669	1	669	99	1	0	669	1388	0.0	DNA helicase Rep [Pseudomonas amygdali]	YES
KP808_00360	669	1	669	WP_057421727.1	669	1	669	99	0.99	0	669	1387	0.0	DNA helicase Rep [Pseudomonas amygdali]	YES
KP808_00360	669	1	669	EGH22844.1	669	1	669	99	1	0	669	1387	0.0	ATP-dependent DNA helicase Rep [Pseudomonas amygdali pv. mori str. 301020] [Pseudomonas amygdali]	YES
KP808_00360	669	1	669	WP_002551387.1	669	1	669	99	0.99	0	669	1387	0.0	DNA helicase Rep [Pseudomonas savastanoi]	YES
KP808_00360	669	1	669	WP_019742462.1	669	1	669	99	1	0	669	1387	0.0	DNA helicase Rep [Pseudomonas savastanoi]	YES
KP808_00360	669	1	669	WP_122343042.1	669	1	669	99	0.99	0	669	1387	0.0	DNA helicase Rep [Pseudomonas amygdali]	YES
KP808_00360	669	1	669	WP_005732793.1	669	1	669	99	1	0	669	1387	0.0	DNA helicase Rep [Pseudomonas amygdali]	YES
KP808_00360	669	1	669	KAA8693926.1	669	1	669	99	1	0	669	1387	0.0	DNA helicase Rep [Pseudomonas caricapapayae]	YES
KP808_00360	669	1	669	RMV72742.1	677	9	677	99	0.99	0	669	1386	0.0	ATP-dependent DNA helicase Rep [Pseudomonas caricapapayae]	YES
KP808_00360	669	1	669	WP_058886549.1	669	1	669	99	0.99	0	669	1386	0.0	DNA helicase Rep [Pseudomonas savastanoi]	YES
KP808_00360	669	1	669	PBQ01969.1	669	1	669	99	1	0	669	1385	0.0	DNA helicase Rep [Pseudomonas congelans]	YES
KP808_00360	669	1	669	WP_122386465.1	669	1	669	99	1	0	669	1385	0.0	DNA helicase Rep [Pseudomonas syringae group genomosp. 7] [Pseudomonas syringae]	YES
KP808_00360	669	1	669	WP_010434894.1	669	1	669	99	1	0	669	1385	0.0	MULTISPECIES: DNA helicase Rep [Pseudomonas syringae group] [Pseudomonas syringae]	YES
KP808_00360	669	1	669	RML70345.1	677	9	677	99	1	0	669	1385	0.0	ATP-dependent DNA helicase Rep [Pseudomonas syringae pv. syringae] [Pseudomonas syringae]	YES
KP808_00360	669	1	669	AAY35149.1	669	1	669	99	1	0	669	1384	0.0	ATP-dependent DNA helicase Rep [Pseudomonas syringae pv. syringae B728a] [Pseudomonas syringae]	YES
KP808_00360	669	1	669	WP_122377265.1	669	1	669	99	0.99	0	669	1384	0.0	DNA helicase Rep [Pseudomonas caricapapayae]	YES
KP808_00360	669	1	669	KPW85099.1	677	9	677	99	1	0	669	1384	0.0	ATP-dependent DNA helicase Rep [Pseudomonas congelans]	YES
KP808_00365	189	1	189	WP_054071560.1	189	1	189	100	1	0	189	377	2e-132	xanthine phosphoribosyltransferase [Pseudomonas amygdali]	YES
KP808_00365	189	1	189	Q48QC3.1	189	1	189	99	1	0	189	377	5e-132	RecName: Full=Xanthine phosphoribosyltransferase; Short=XPRTase [Pseudomonas savastanoi pv. phaseolicola 1448A] [Pseudomonas savastanoi]	YES
KP808_00365	189	1	189	WP_103378366.1	189	1	189	99	1	0	189	377	5e-132	xanthine phosphoribosyltransferase [Pseudomonas syringae]	YES
KP808_00365	189	1	189	KTC53118.1	189	1	189	99	1	0	189	376	7e-132	xanthine phosphoribosyltransferase [Pseudomonas syringae ICMP 19498] [Pseudomonas syringae]	YES
KP808_00365	189	1	189	RMV00123.1	199	11	199	99	1	0	189	375	2e-131	Xanthine phosphoribosyltransferase [Pseudomonas amygdali pv. myricae] [Pseudomonas amygdali]	YES
KP808_00365	189	1	189	WP_054098407.1	189	1	189	99	1	0	189	375	2e-131	xanthine phosphoribosyltransferase [Pseudomonas amygdali]	YES
KP808_00365	189	1	189	WP_057424886.1	189	1	189	99	1	0	189	375	2e-131	xanthine phosphoribosyltransferase [Pseudomonas savastanoi]	YES
KP808_00365	189	1	189	WP_004662908.1	189	1	189	99	0.99	0	189	375	3e-131	xanthine phosphoribosyltransferase [Pseudomonas savastanoi]	YES
KP808_00365	189	1	189	WP_103379250.1	189	1	189	99	0.99	0	189	374	3e-131	xanthine phosphoribosyltransferase [Pseudomonas amygdali]	YES
KP808_00365	189	1	189	WP_044324132.1	189	1	189	99	0.99	0	189	374	3e-131	xanthine phosphoribosyltransferase [Pseudomonas amygdali]	YES
KP808_00365	189	1	189	RMR70329.1	199	11	199	99	1	0	189	375	4e-131	Xanthine phosphoribosyltransferase [Pseudomonas savastanoi pv. fraxini] [Pseudomonas savastanoi]	YES
KP808_00365	189	1	189	Q500M2.1	189	1	189	99	1	0	189	374	4e-131	RecName: Full=Xanthine phosphoribosyltransferase; Short=XPRTase [Pseudomonas syringae pv. syringae B728a] [Pseudomonas syringae]	YES
KP808_00365	189	1	189	RMR55052.1	189	1	189	99	0.99	0	189	374	5e-131	Xanthine phosphoribosyltransferase [Pseudomonas syringae pv. actinidiae] [Pseudomonas syringae]	YES
KP808_00365	189	1	189	WP_057401632.1	189	1	189	99	0.99	0	189	374	6e-131	xanthine phosphoribosyltransferase [Pseudomonas amygdali]	YES
KP808_00365	189	1	189	WP_122384068.1	189	1	189	99	0.99	0	189	374	6e-131	xanthine phosphoribosyltransferase [Pseudomonas savastanoi]	YES
KP808_00365	189	1	189	ALU58391.1	189	1	189	99	0.99	0	189	374	7e-131	xanthine phosphoribosyltransferase [Pseudomonas syringae pv. lapsa] [Pseudomonas syringae]	YES
KP808_00365	189	1	189	WP_122460498.1	189	1	189	98	0.99	0	189	373	1e-130	xanthine phosphoribosyltransferase [Pseudomonas viridiflava]	YES
KP808_00365	189	1	189	WP_046235687.1	189	1	189	98	0.99	0	189	372	2e-130	xanthine phosphoribosyltransferase [Pseudomonas syringae pv. coryli] [Pseudomonas syringae]	YES
KP808_00365	189	1	189	WP_103693921.1	189	1	189	98	0.99	0	189	372	2e-130	xanthine phosphoribosyltransferase [Pseudomonas syringae]	YES
KP808_00365	189	1	189	WP_073170612.1	189	1	189	99	0.99	0	189	372	2e-130	xanthine phosphoribosyltransferase [Pseudomonas asturiensis]	YES
KP808_00370	440	1	440	RMQ12967.1	462	23	462	99	0.99	0	440	882	0.0	Sigma-54 dependent transcriptional regulator [Pseudomonas viridiflava]	YES
KP808_00370	440	1	440	KTB69507.1	440	1	440	99	0.99	0	440	881	0.0	Fis family transcriptional regulator [Pseudomonas sp. ICMP 3272]	YES
KP808_00370	440	1	440	WP_057401633.1	440	1	440	99	0.99	0	440	875	0.0	sigma 54-interacting transcriptional regulator [Pseudomonas amygdali]	YES
KP808_00370	440	1	440	RMR23374.1	462	23	462	99	0.99	0	440	875	0.0	Sigma-54 dependent transcriptional regulator [Pseudomonas amygdali pv. ulmi] [Pseudomonas amygdali]	YES
KP808_00370	440	1	440	WP_005732794.1	440	1	440	99	0.99	0	440	875	0.0	sigma-54-dependent Fis family transcriptional regulator [Pseudomonas amygdali]	YES
KP808_00370	440	1	440	WP_058402564.1	440	1	440	98	0.99	0	440	873	0.0	sigma 54-interacting transcriptional regulator [Pseudomonas savastanoi]	YES
KP808_00370	440	1	440	WP_010215373.1	440	1	440	98	0.99	0	440	873	0.0	sigma-54-dependent Fis family transcriptional regulator [Pseudomonas amygdali]	YES
KP808_00370	440	1	440	RMR55023.1	462	23	462	98	0.99	0	440	872	0.0	Helix-turn-helix, Fis-type [Pseudomonas syringae pv. actinidiae] [Pseudomonas syringae]	YES
KP808_00370	440	1	440	KPX33685.1	469	30	469	98	0.99	0	440	872	0.0	Sigma-54 dependent transcriptional regulator [Pseudomonas ficuserectae]	YES
KP808_00370	440	1	440	WP_054996221.1	440	1	440	98	0.99	0	440	872	0.0	sigma-54-dependent Fis family transcriptional regulator [Pseudomonas ficuserectae]	YES
KP808_00370	440	1	440	RMP75992.1	440	1	440	98	0.99	0	440	872	0.0	Helix-turn-helix, Fis-type [Pseudomonas syringae pv. actinidiae] [Pseudomonas syringae]	YES
KP808_00370	440	1	440	WP_054082542.1	440	1	440	98	0.99	0	440	872	0.0	sigma-54-dependent Fis family transcriptional regulator [Pseudomonas savastanoi]	YES
KP808_00370	440	1	440	KPY44438.1	462	23	462	98	0.99	0	440	871	0.0	Sigma-54 dependent transcriptional regulator [Pseudomonas syringae pv. rhaphiolepidis] [Pseudomonas syringae]	YES
KP808_00370	440	1	440	KPX83130.1	462	23	462	98	0.99	0	440	871	0.0	Sigma-54 dependent transcriptional regulator [Pseudomonas meliae]	YES
KP808_00370	440	1	440	WP_054078991.1	440	1	440	98	0.99	0	440	870	0.0	sigma-54-dependent Fis family transcriptional regulator [Pseudomonas amygdali]	YES
KP808_00370	440	1	440	ARD09688.1	440	1	440	98	0.99	0	440	870	0.0	Fis family transcriptional regulator [Pseudomonas savastanoi pv. savastanoi NCPPB 3335] [Pseudomonas savastanoi]	YES
KP808_00370	440	1	440	RMM73868.1	462	23	462	98	0.99	0	440	870	0.0	Sigma-54 dependent transcriptional regulator [Pseudomonas savastanoi pv. glycinea] [Pseudomonas savastanoi]	YES
KP808_00370	440	1	440	WP_005745802.1	440	1	440	98	0.99	0	440	870	0.0	sigma-54-dependent Fis family transcriptional regulator [Pseudomonas amygdali]	YES
KP808_00370	440	1	440	RMT50037.1	469	30	469	98	0.99	0	440	870	0.0	Sigma-54 dependent transcriptional regulator [Pseudomonas savastanoi]	YES
KP808_00370	440	1	440	KPX04716.1	440	1	440	98	0.99	0	440	869	0.0	Sigma-54 dependent transcriptional regulator [Pseudomonas syringae pv. cunninghamiae] [Pseudomonas syringae]	YES
KP808_00375	294	1	294	ARD09689.1	294	1	294	99	0.99	0	294	611	0.0	MBL fold metallo-hydrolase [Pseudomonas savastanoi pv. savastanoi NCPPB 3335] [Pseudomonas savastanoi]	YES
KP808_00375	294	1	294	KPY40449.1	296	3	296	99	0.99	0	294	610	0.0	Hydroxyacylglutathione hydrolase [Pseudomonas savastanoi pv. retacarpa] [Pseudomonas savastanoi]	YES
KP808_00375	294	1	294	WP_057401634.1	294	1	294	99	0.99	0	294	610	0.0	MBL fold metallo-hydrolase [Pseudomonas amygdali]	YES
KP808_00375	294	1	294	WP_134931540.1	294	1	294	99	0.99	0	294	609	0.0	MBL fold metallo-hydrolase [Pseudomonas amygdali]	YES
KP808_00375	294	1	294	KPW40471.1	296	3	296	99	0.99	0	294	609	0.0	Metallo-beta-lactamase family protein [Pseudomonas amygdali]	YES
KP808_00375	294	1	294	RMS75219.1	296	3	296	99	0.99	0	294	609	0.0	Hydroxyacylglutathione hydrolase [Pseudomonas savastanoi]	YES
KP808_00375	294	1	294	WP_005745801.1	294	1	294	99	0.99	0	294	609	0.0	MBL fold metallo-hydrolase [Pseudomonas amygdali]	YES
KP808_00375	294	1	294	KWS88421.1	294	1	294	99	0.99	0	294	609	0.0	MBL fold metallo-hydrolase [Pseudomonas syringae pv. cerasicola] [Pseudomonas syringae]	YES
KP808_00375	294	1	294	AVB12370.1	294	1	294	99	0.99	0	294	608	0.0	MBL fold metallo-hydrolase [Pseudomonas amygdali pv. morsprunorum] [Pseudomonas amygdali]	YES
KP808_00375	294	1	294	KPX10095.1	296	3	296	99	0.99	0	294	608	0.0	Hydroxyacylglutathione hydrolase [Pseudomonas syringae pv. daphniphylli] [Pseudomonas syringae]	YES
KP808_00375	294	1	294	WP_122269709.1	294	1	294	99	0.99	0	294	608	0.0	MBL fold metallo-hydrolase [Pseudomonas savastanoi]	YES
KP808_00375	294	1	294	KWS91108.1	294	1	294	99	0.99	0	294	608	0.0	MBL fold metallo-hydrolase [Pseudomonas syringae pv. daphniphylli] [Pseudomonas syringae]	YES
KP808_00375	294	1	294	RMO18547.1	296	3	296	99	0.99	0	294	608	0.0	Hydroxyacylglutathione hydrolase [Pseudomonas amygdali pv. morsprunorum] [Pseudomonas amygdali]	YES
KP808_00375	294	1	294	KTB69506.1	294	1	294	99	0.99	0	294	607	0.0	MBL fold metallo-hydrolase [Pseudomonas sp. ICMP 3272]	YES
KP808_00375	294	1	294	KWS31191.1	294	1	294	99	0.99	0	294	607	0.0	MBL fold metallo-hydrolase [Pseudomonas syringae pv. rhaphiolepidis] [Pseudomonas syringae]	YES
KP808_00375	294	1	294	WP_058402563.1	294	1	294	99	0.99	0	294	607	0.0	MBL fold metallo-hydrolase [Pseudomonas savastanoi]	YES
KP808_00375	294	1	294	RMQ43263.1	296	3	296	99	0.99	0	294	606	0.0	Metallo-beta-lactamase protein [Pseudomonas amygdali pv. mori] [Pseudomonas amygdali]	YES
KP808_00375	294	1	294	WP_044343508.1	294	1	294	99	0.99	0	294	606	0.0	MBL fold metallo-hydrolase [Pseudomonas meliae]	YES
KP808_00375	294	1	294	WP_122322800.1	294	1	294	99	0.99	0	294	606	0.0	MBL fold metallo-hydrolase [Pseudomonas amygdali]	YES
KP808_00375	294	1	294	KPX25587.1	296	3	296	99	0.99	0	294	606	0.0	Hydroxyacylglutathione hydrolase [Pseudomonas amygdali pv. eriobotryae] [Pseudomonas amygdali]	YES
KP808_00380	417	1	417	RMM40263.1	418	2	418	99	0.99	0	417	854	0.0	Pyridine nucleotide-disulfide oxidoreductase [Pseudomonas amygdali pv. lachrymans] [Pseudomonas amygdali]	YES
KP808_00380	417	1	417	WP_005745799.1	417	1	417	99	0.99	0	417	854	0.0	NAD(P)/FAD-dependent oxidoreductase [Pseudomonas amygdali]	YES
KP808_00380	417	1	417	KTB69505.1	417	1	417	99	0.99	0	417	852	0.0	pyridine nucleotide-disulfide oxidoreductase [Pseudomonas sp. ICMP 3272]	YES
KP808_00380	417	1	417	RMP07263.1	418	2	418	99	0.99	0	417	852	0.0	Pyridine nucleotide-disulfide oxidoreductase [Pseudomonas syringae pv. persicae] [Pseudomonas syringae]	YES
KP808_00380	417	1	417	RMT16338.1	426	10	426	99	0.99	0	417	851	0.0	Pyridine nucleotide-disulfide oxidoreductase [Pseudomonas amygdali pv. mori] [Pseudomonas amygdali]	YES
KP808_00380	417	1	417	KPY78650.1	418	2	418	99	0.99	0	417	851	0.0	Pyridine nucleotide-disulfide oxidoreductase [Pseudomonas amygdali pv. tabaci] [Pseudomonas amygdali]	YES
KP808_00380	417	1	417	WP_016982712.1	417	1	417	99	0.99	0	417	851	0.0	NAD(P)/FAD-dependent oxidoreductase [Pseudomonas amygdali]	YES
KP808_00380	417	1	417	WP_122322799.1	417	1	417	99	0.99	0	417	850	0.0	NAD(P)/FAD-dependent oxidoreductase [Pseudomonas amygdali]	YES
KP808_00380	417	1	417	KPX70875.1	422	6	422	99	0.99	0	417	850	0.0	FAD-dependent pyridine nucleotide-disulfide oxidoreductase [Pseudomonas amygdali pv. lachrymans] [Pseudomonas amygdali]	YES
KP808_00380	417	1	417	RMQ43261.1	418	2	418	99	0.99	0	417	850	0.0	Pyridine nucleotide-disulfide oxidoreductase [Pseudomonas amygdali pv. mori] [Pseudomonas amygdali]	YES
KP808_00380	417	1	417	KPY64158.1	418	2	418	99	0.99	0	417	850	0.0	Pyridine nucleotide-disulfide oxidoreductase [Pseudomonas amygdali pv. sesami] [Pseudomonas amygdali]	YES
KP808_00380	417	1	417	KPW40472.1	418	2	418	99	0.99	0	417	849	0.0	Pyridine nucleotide-disulfide oxidoreductase [Pseudomonas amygdali]	YES
KP808_00380	417	1	417	WP_054078992.1	417	1	417	99	0.99	0	417	849	0.0	NAD(P)/FAD-dependent oxidoreductase [Pseudomonas amygdali]	YES
KP808_00380	417	1	417	WP_057401635.1	417	1	417	99	0.99	0	417	849	0.0	NAD(P)/FAD-dependent oxidoreductase [Pseudomonas amygdali]	YES
KP808_00380	417	1	417	RMR54971.1	418	2	418	99	0.99	0	417	848	0.0	Pyridine nucleotide-disulfide oxidoreductase [Pseudomonas syringae pv. actinidiae] [Pseudomonas syringae]	YES
KP808_00380	417	1	417	KPX50584.1	418	2	418	99	0.99	0	417	848	0.0	Pyridine nucleotide-disulfide oxidoreductase [Pseudomonas amygdali pv. hibisci] [Pseudomonas amygdali]	YES
KP808_00380	417	1	417	WP_117140705.1	417	1	417	99	0.99	0	417	847	0.0	MULTISPECIES: NAD(P)/FAD-dependent oxidoreductase [Pseudomonas syringae group] [Pseudomonas syringae]	YES
KP808_00380	417	1	417	WP_057405738.1	417	1	417	99	0.99	0	417	847	0.0	NAD(P)/FAD-dependent oxidoreductase [Pseudomonas amygdali]	YES
KP808_00380	417	1	417	KPX94798.1	418	2	418	99	0.99	0	417	847	0.0	Pyridine nucleotide-disulfide oxidoreductase [Pseudomonas amygdali pv. mori] [Pseudomonas amygdali]	YES
KP808_00380	417	1	417	WP_057423366.1	417	1	417	99	0.99	0	417	847	0.0	FAD-dependent oxidoreductase [Pseudomonas amygdali]	YES
KP808_00385	270	1	270	WP_005732796.1	270	1	270	99	1	0	270	507	0.0	MULTISPECIES: sulfite exporter TauE/SafE family protein [Pseudomonas]	YES
KP808_00385	270	1	270	KEZ24290.1	270	1	270	99	1	0	270	506	1e-180	membrane protein [Pseudomonas amygdali pv. tabaci str. 6605] [Pseudomonas amygdali]	YES
KP808_00385	270	1	270	WP_054996223.1	270	1	270	99	1	0	270	506	2e-180	sulfite exporter TauE/SafE family protein [Pseudomonas ficuserectae]	YES
KP808_00385	270	1	270	KPB60737.1	270	1	270	99	0.99	0	270	505	2e-180	Membrane protein [Pseudomonas amygdali pv. myricae] [Pseudomonas amygdali]	YES
KP808_00385	270	1	270	WP_010193788.1	270	1	270	99	0.99	0	270	504	8e-180	sulfite exporter TauE/SafE family protein [Pseudomonas amygdali]	YES
KP808_00385	270	1	270	WP_057401636.1	270	1	270	99	0.99	0	270	504	8e-180	sulfite exporter TauE/SafE family protein [Pseudomonas amygdali]	YES
KP808_00385	270	1	270	WP_002551392.1	270	1	270	99	0.99	0	270	504	8e-180	sulfite exporter TauE/SafE family protein [Pseudomonas savastanoi]	YES
KP808_00385	270	1	270	WP_058402561.1	270	1	270	99	0.99	0	270	504	1e-179	sulfite exporter TauE/SafE family protein [Pseudomonas savastanoi]	YES
KP808_00385	270	1	270	AVB12372.1	270	1	270	99	0.99	0	270	503	3e-179	sulfite exporter TauE/SafE family protein [Pseudomonas amygdali pv. morsprunorum] [Pseudomonas amygdali]	YES
KP808_00385	270	1	270	WP_054078993.1	270	1	270	99	0.99	0	270	502	4e-179	sulfite exporter TauE/SafE family protein [Pseudomonas amygdali]	YES
KP808_00385	270	1	270	WP_005745798.1	270	1	270	99	0.99	0	270	502	7e-179	sulfite exporter TauE/SafE family protein [Pseudomonas amygdali]	YES
KP808_00385	270	1	270	WP_135003688.1	270	1	270	99	0.99	0	270	502	7e-179	sulfite exporter TauE/SafE family protein [Pseudomonas amygdali]	YES
KP808_00385	270	1	270	WP_122302334.1	270	1	270	98	0.99	0	270	501	2e-178	sulfite exporter TauE/SafE family protein [Pseudomonas amygdali]	YES
KP808_00385	270	1	270	WP_004662915.1	270	1	270	98	0.99	0	270	499	1e-177	sulfite exporter TauE/SafE family protein [Pseudomonas savastanoi]	YES
KP808_00385	270	1	270	WP_055006048.1	270	1	270	97	0.99	0	270	495	3e-176	sulfite exporter TauE/SafE family protein [Pseudomonas syringae group genomosp. 7] [Pseudomonas syringae]	YES
KP808_00385	270	1	270	WP_054985010.1	270	1	270	96	0.99	0	270	494	6e-176	sulfite exporter TauE/SafE family protein [Pseudomonas syringae group genomosp. 7] [Pseudomonas syringae]	YES
KP808_00385	270	1	270	KPX10093.1	688	419	688	99	0.99	0	270	509	2e-175	Pyridine nucleotide-disulfide oxidoreductase [Pseudomonas syringae pv. daphniphylli] [Pseudomonas syringae]	YES
KP808_00385	270	1	270	WP_122341706.1	270	1	270	96	0.99	0	270	493	3e-175	sulfite exporter TauE/SafE family protein [Pseudomonas caricapapayae]	YES
KP808_00385	270	1	250	WP_162885938.1	250	1	250	98	0.99	0	250	464	4e-164	TSUP family transporter, partial [Pseudomonas savastanoi]	YES
KP808_00385	270	1	270	WP_004408817.1	270	1	270	96	0.98	0	270	458	1e-161	sulfite exporter TauE/SafE family protein [Pseudomonas syringae]	YES
KP808_00390	326	1	326	KPW68524.1	327	2	327	100	1	0	326	665	0.0	Sulfate/thiosulfate import ATP-binding protein CysA [Pseudomonas amygdali pv. ciccaronei] [Pseudomonas amygdali]	YES
KP808_00390	326	1	326	WP_122255319.1	326	1	326	99	1	0	326	664	0.0	sulfate ABC transporter ATP-binding protein [Pseudomonas syringae]	YES
KP808_00390	326	1	326	AKF48937.1	326	1	326	100	1	0	326	664	0.0	sulfate ABC transporter, ATP-binding protein [Pseudomonas syringae pv. syringae HS191] [Pseudomonas syringae]	YES
KP808_00390	326	1	326	WP_129484756.1	326	1	326	99	1	0	326	664	0.0	sulfate ABC transporter ATP-binding protein [Pseudomonas syringae]	YES
KP808_00390	326	1	326	WP_122309038.1	326	1	326	99	1	0	326	664	0.0	sulfate ABC transporter ATP-binding protein [Pseudomonas amygdali]	YES
KP808_00390	326	1	326	WP_003437190.1	326	1	326	99	0.99	0	326	663	0.0	sulfate ABC transporter ATP-binding protein [Pseudomonas syringae]	YES
KP808_00390	326	1	326	WP_024692668.1	326	1	326	99	1	0	326	663	0.0	sulfate ABC transporter ATP-binding protein [Pseudomonas syringae]	YES
KP808_00390	326	1	326	KPY62655.1	327	2	327	99	0.99	0	326	663	0.0	Sulfate/thiosulfate import ATP-binding protein CysA [Pseudomonas syringae pv. solidagae] [Pseudomonas syringae]	YES
KP808_00390	326	1	326	WP_005745797.1	326	1	326	99	1	0	326	663	0.0	sulfate ABC transporter ATP-binding protein [Pseudomonas amygdali]	YES
KP808_00390	326	1	326	RMR09762.1	327	2	327	99	0.99	0	326	663	0.0	Sulfate/thiosulfate import ATP-binding protein CysA [Pseudomonas syringae pv. helianthi] [Pseudomonas syringae]	YES
KP808_00390	326	1	326	RMO79145.1	326	1	326	99	1	0	326	663	0.0	Sulfate/thiosulfate import ATP-binding protein CysA [Pseudomonas syringae pv. philadelphi] [Pseudomonas syringae]	YES
KP808_00390	326	1	326	WP_003435138.1	326	1	326	99	1	0	326	663	0.0	sulfate ABC transporter ATP-binding protein [Pseudomonas syringae]	YES
KP808_00390	326	1	326	KPX04718.1	326	1	326	99	0.99	0	326	662	0.0	Sulfate/thiosulfate import ATP-binding protein CysA [Pseudomonas syringae pv. cunninghamiae] [Pseudomonas syringae]	YES
KP808_00390	326	1	326	KPX43608.1	326	1	326	99	0.99	0	326	662	0.0	Sulfate/thiosulfate import ATP-binding protein CysA [Pseudomonas syringae pv. helianthi] [Pseudomonas syringae]	YES
KP808_00390	326	1	326	RMV15604.1	327	2	327	99	0.99	0	326	662	0.0	Sulfate/thiosulfate import ATP-binding protein CysA [Pseudomonas savastanoi]	YES
KP808_00390	326	1	326	PBQ04188.1	326	1	326	99	1	0	326	662	0.0	sulfate ABC transporter ATP-binding protein [Pseudomonas congelans]	YES
KP808_00390	326	1	326	WP_058401800.1	326	1	326	99	0.99	0	326	662	0.0	sulfate ABC transporter ATP-binding protein [Pseudomonas savastanoi]	YES
KP808_00390	326	1	326	ORJ02501.1	326	1	326	99	1	0	326	662	0.0	sulfate ABC transporter ATP-binding protein [Pseudomonas graminis]	YES
KP808_00390	326	1	326	ALU58397.1	326	1	326	99	0.99	0	326	662	0.0	sulfate ABC transporter ATP-binding protein [Pseudomonas syringae pv. lapsa] [Pseudomonas syringae]	YES
KP808_00390	326	1	326	WP_096120434.1	326	1	326	99	0.99	0	326	662	0.0	sulfate ABC transporter ATP-binding protein [Pseudomonas syringae]	YES
KP808_00395	290	1	290	AAZ37229.1	290	1	290	100	1	0	290	578	0.0	sulfate ABC transporter, permease protein CysW [Pseudomonas savastanoi pv. phaseolicola 1448A] [Pseudomonas savastanoi]	YES
KP808_00395	290	1	290	RML79721.1	300	11	300	100	1	0	290	577	0.0	Binding-protein-dependent transport (system) inner membrane component [Pseudomonas amygdali pv. tabaci] [Pseudomonas amygdali]	YES
KP808_00395	290	1	290	WP_122390430.1	290	1	290	99	1	0	290	577	0.0	sulfate ABC transporter permease subunit CysW [Pseudomonas savastanoi]	YES
KP808_00395	290	1	290	WP_054096949.1	290	1	290	99	0.99	0	290	576	0.0	sulfate ABC transporter permease subunit CysW [Pseudomonas amygdali]	YES
KP808_00395	290	1	290	WP_057411779.1	290	1	290	99	0.99	0	290	575	0.0	sulfate ABC transporter permease subunit CysW [Pseudomonas amygdali]	YES
KP808_00395	290	1	290	PBP99599.1	290	1	290	99	0.99	0	290	575	0.0	sulfate ABC transporter permease subunit CysW [Pseudomonas congelans]	YES
KP808_00395	290	1	290	WP_096130244.1	290	1	290	99	0.99	0	290	575	0.0	sulfate ABC transporter permease subunit CysW [Pseudomonas congelans]	YES
KP808_00395	290	1	290	AKF43643.1	290	1	290	99	0.99	0	290	575	0.0	sulfate ABC transporter, permease protein CysW [Pseudomonas syringae pv. syringae B301D] [Pseudomonas syringae]	YES
KP808_00395	290	1	290	WP_003421594.1	290	1	290	99	0.99	0	290	574	0.0	sulfate ABC transporter permease subunit CysW [Pseudomonas syringae]	YES
KP808_00395	290	1	290	KOP51565.1	290	1	290	99	0.99	0	290	574	0.0	sulfate ABC transporter permease [Pseudomonas coronafaciens pv. porri] [Pseudomonas coronafaciens]	YES
KP808_00395	290	1	290	KPW91806.1	290	1	290	99	0.99	0	290	574	0.0	Sulfate ABC-type transport system, permease protein CysW [Pseudomonas syringae pv. castaneae] [Pseudomonas syringae]	YES
KP808_00395	290	1	290	KPC30546.1	290	1	290	99	0.99	0	290	574	0.0	Sulfate ABC transporter permease [Pseudomonas syringae pv. cilantro] [Pseudomonas syringae]	YES
KP808_00395	290	1	290	WP_054071564.1	290	1	290	99	0.99	0	290	574	0.0	sulfate ABC transporter permease subunit CysW [Pseudomonas amygdali]	YES
KP808_00395	290	1	290	AAO53855.1	290	1	290	99	0.99	0	290	574	0.0	sulfate ABC transporter, permease protein CysW [Pseudomonas syringae pv. tomato str. DC3000] [Pseudomonas syringae]	YES
KP808_00395	290	1	290	WP_122529337.1	290	1	290	99	0.99	0	290	574	0.0	sulfate ABC transporter permease subunit CysW [Pseudomonas viridiflava]	YES
KP808_00395	290	1	290	WP_032613492.1	290	1	290	99	0.99	0	290	574	0.0	sulfate ABC transporter permease subunit CysW [Pseudomonas congelans]	YES
KP808_00395	290	1	290	RMN14486.1	306	17	306	99	0.99	0	290	573	0.0	Sulfate ABC transporter, permease protein CysW [Pseudomonas syringae pv. coriandricola] [Pseudomonas syringae]	YES
KP808_00395	290	1	290	WP_103689342.1	290	1	290	99	0.99	0	290	573	0.0	sulfate ABC transporter permease subunit CysW [Pseudomonas syringae]	YES
KP808_00395	290	1	290	WP_065348772.1	290	1	290	99	0.99	0	290	573	0.0	sulfate ABC transporter permease subunit CysW [Pseudomonas cerasi]	YES
KP808_00395	290	1	290	WP_024650591.1	290	1	290	99	0.99	0	290	573	0.0	sulfate ABC transporter permease subunit CysW [Pseudomonas syringae]	YES
KP808_00400	273	1	273	KPX86137.1	281	9	281	99	1	0	273	535	0.0	Binding-protein dependent transport system inner membrane protein [Pseudomonas amygdali pv. mellea] [Pseudomonas amygdali]	YES
KP808_00400	273	1	273	AKF48939.1	273	1	273	99	1	0	273	534	0.0	sulfate ABC transporter, permease protein CysT [Pseudomonas syringae pv. syringae HS191] [Pseudomonas syringae]	YES
KP808_00400	273	1	273	WP_054082830.1	273	1	273	99	1	0	273	534	0.0	sulfate ABC transporter permease subunit CysT [Pseudomonas savastanoi]	YES
KP808_00400	273	1	273	RMN37928.1	281	9	281	99	1	0	273	534	0.0	Binding-protein dependent transport system inner membrane protein [Pseudomonas syringae pv. papulans] [Pseudomonas syringae]	YES
KP808_00400	273	1	273	WP_122309045.1	273	1	273	99	1	0	273	534	0.0	sulfate ABC transporter permease subunit CysT [Pseudomonas amygdali]	YES
KP808_00400	273	1	273	ARA78695.1	273	1	273	99	1	0	273	534	0.0	sulfate ABC transporter permease subunit CysT [Pseudomonas amygdali pv. lachrymans] [Pseudomonas amygdali]	YES
KP808_00400	273	1	273	WP_019742465.1	273	1	273	99	0.99	0	273	533	0.0	sulfate ABC transporter permease subunit CysT [Pseudomonas savastanoi]	YES
KP808_00400	273	1	273	RMQ63815.1	281	9	281	99	0.99	0	273	533	0.0	Binding-protein dependent transport system inner membrane protein [Pseudomonas savastanoi pv. glycinea] [Pseudomonas savastanoi]	YES
KP808_00400	273	1	273	KPW14799.1	281	9	281	99	1	0	273	533	0.0	Binding-protein dependent transport system inner membrane protein [Pseudomonas syringae pv. atrofaciens] [Pseudomonas syringae]	YES
KP808_00400	273	1	273	RMO12918.1	281	9	281	99	0.99	0	273	533	0.0	Binding-protein dependent transport system inner membrane protein [Pseudomonas savastanoi pv. phaseolicola] [Pseudomonas savastanoi]	YES
KP808_00400	273	1	273	AHG43226.1	273	1	273	99	1	0	273	533	0.0	sulfate/thiosulfate transporter subunit [Pseudomonas syringae CC1557] [Pseudomonas syringae]	YES
KP808_00400	273	1	273	AAY35157.1	273	1	273	99	1	0	273	533	0.0	Binding-protein-dependent transport systems inner membrane component [Pseudomonas syringae pv. syringae B728a] [Pseudomonas syringae]	YES
KP808_00400	273	1	273	AKT33297.1	273	1	273	99	1	0	273	533	0.0	sulfate ABC transporter permease [Pseudomonas syringae pv. actinidiae ICMP 18884] [Pseudomonas syringae]	YES
KP808_00400	273	1	273	GBH21123.1	281	9	281	99	1	0	273	532	0.0	permease component [Pseudomonas syringae pv. actinidiae] [Pseudomonas syringae]	YES
KP808_00400	273	1	273	WP_044324135.1	273	1	273	99	0.99	0	273	532	0.0	sulfate ABC transporter permease subunit CysT [Pseudomonas amygdali]	YES
KP808_00400	273	1	273	WP_017702370.1	273	1	273	99	1	0	273	532	0.0	sulfate ABC transporter permease subunit CysT [Pseudomonas syringae]	YES
KP808_00400	273	1	273	RMV68731.1	281	9	281	99	0.99	0	273	532	0.0	Binding-protein dependent transport system inner membrane protein [Pseudomonas caricapapayae]	YES
KP808_00400	273	1	273	AAZ36459.1	273	1	273	99	0.99	0	273	532	0.0	sulfate ABC transporter, permease protein CysT [Pseudomonas savastanoi pv. phaseolicola 1448A] [Pseudomonas savastanoi]	YES
KP808_00400	273	1	273	WP_060708477.1	273	1	273	99	0.99	0	273	532	0.0	sulfate ABC transporter permease subunit CysT [Pseudomonas syringae]	YES
KP808_00400	273	1	273	WP_122385249.1	273	1	273	99	0.99	0	273	532	0.0	sulfate ABC transporter permease subunit CysT [Pseudomonas savastanoi]	YES
KP808_00405	336	1	336	RMS82040.1	363	1	336	100	1	0	336	684	0.0	Sulfate-binding protein [Pseudomonas savastanoi]	YES
KP808_00405	336	1	336	AAZ34374.1	336	1	336	100	1	0	336	682	0.0	sulfate-binding protein [Pseudomonas savastanoi pv. phaseolicola 1448A] [Pseudomonas savastanoi]	YES
KP808_00405	336	1	336	KPW87394.1	336	1	336	99	1	0	336	681	0.0	Sulfate-binding protein [Pseudomonas syringae pv. cerasicola] [Pseudomonas syringae]	YES
KP808_00405	336	1	336	KPB85175.1	336	1	336	99	0.99	0	336	680	0.0	Sulfate-binding protein [Pseudomonas syringae pv. maculicola] [Pseudomonas syringae]	YES
KP808_00405	336	1	336	WP_057431834.1	336	1	336	99	0.99	0	336	680	0.0	sulfate ABC transporter substrate-binding protein [Pseudomonas amygdali]	YES
KP808_00405	336	1	336	WP_057446488.1	336	1	336	99	0.99	0	336	679	0.0	sulfate ABC transporter substrate-binding protein [Pseudomonas savastanoi]	YES
KP808_00405	336	1	336	WP_055006046.1	336	1	336	99	1	0	336	679	0.0	sulfate ABC transporter substrate-binding protein [Pseudomonas syringae group genomosp. 7] [Pseudomonas syringae]	YES
KP808_00405	336	1	336	KPX60104.1	356	21	356	99	0.99	0	336	678	0.0	Sulfate ABC-type transport system, periplasmic substrate-binding protein [Pseudomonas syringae pv. lapsa] [Pseudomonas syringae]	YES
KP808_00405	336	1	336	RMM11636.1	342	7	342	99	1	0	336	678	0.0	Sulfate-binding protein [Pseudomonas caricapapayae]	YES
KP808_00405	336	1	336	WP_122309047.1	336	1	336	99	0.99	0	336	677	0.0	sulfate ABC transporter substrate-binding protein [Pseudomonas amygdali]	YES
KP808_00405	336	1	336	RML61632.1	356	21	356	99	0.99	0	336	677	0.0	Sulfate ABC-type transport system, periplasmic substrate-binding protein [Pseudomonas syringae pv. pisi] [Pseudomonas syringae]	YES
KP808_00405	336	1	336	WP_057455891.1	336	1	336	99	0.99	0	336	677	0.0	sulfate ABC transporter substrate-binding protein [Pseudomonas savastanoi]	YES
KP808_00405	336	1	336	RML70929.1	355	20	355	99	0.99	0	336	677	0.0	Extracellular solute-binding protein [Pseudomonas syringae pv. syringae] [Pseudomonas syringae]	YES
KP808_00405	336	1	336	WP_055007850.1	336	1	336	99	1	0	336	677	0.0	sulfate ABC transporter substrate-binding protein [Pseudomonas caricapapayae]	YES
KP808_00405	336	1	336	WP_054986891.1	336	1	336	99	0.99	0	336	676	0.0	sulfate ABC transporter substrate-binding protein [Pseudomonas syringae group genomosp. 7] [Pseudomonas syringae]	YES
KP808_00405	336	1	336	KPW87083.1	356	21	356	99	0.99	0	336	676	0.0	Extracellular solute-binding protein [Pseudomonas congelans]	YES
KP808_00405	336	1	336	WP_004408823.1	336	1	336	99	0.99	0	336	675	0.0	sulfate ABC transporter substrate-binding protein [Pseudomonas syringae]	YES
KP808_00405	336	1	336	WP_057407494.1	336	1	336	99	0.99	0	336	675	0.0	sulfate ABC transporter substrate-binding protein [Pseudomonas syringae]	YES
KP808_00405	336	1	336	RMN72277.1	356	21	356	99	0.99	0	336	674	0.0	Sulfate-binding protein [Pseudomonas syringae]	YES
KP808_00405	336	1	336	KFE46882.1	336	1	336	99	0.99	0	336	674	0.0	ABC transporter permease [Pseudomonas congelans]	YES
KP808_00410	60	1	60	WP_024675259.1	60	1	60	98	1	0	60	119	4e-34	MULTISPECIES: sulfur starvation response protein OscA [Pseudomonas syringae group] [Pseudomonas syringae]	YES
KP808_00410	60	1	60	WP_103391182.1	60	1	60	98	1	0	60	118	8e-34	sulfur starvation response protein OscA [Pseudomonas syringae group genomosp. 3] [Pseudomonas syringae]	YES
KP808_00410	60	1	60	WP_057431832.1	60	1	60	98	0.98	0	60	117	2e-33	sulfur starvation response protein OscA [Pseudomonas amygdali]	YES
KP808_00410	60	1	60	WP_122210745.1	60	1	60	97	0.98	0	60	117	3e-33	sulfur starvation response protein OscA [Pseudomonas viridiflava]	YES
KP808_00410	60	1	60	ORC56228.1	60	1	60	97	0.97	0	60	115	9e-33	DUF2292 domain-containing protein [Pseudomonas floridensis]	YES
KP808_00410	60	1	60	WP_037018675.1	60	1	60	95	0.97	0	60	115	9e-33	sulfur starvation response protein OscA [Pseudomonas lutea]	YES
KP808_00410	60	1	60	WP_109520843.1	60	1	60	95	0.95	0	60	115	1e-32	sulfur starvation response protein OscA [Pseudomonas prosekii]	YES
KP808_00410	60	1	60	WP_020293745.1	60	1	60	95	0.95	0	60	115	1e-32	MULTISPECIES: sulfur starvation response protein OscA [Pseudomonas]	YES
KP808_00410	60	1	60	WP_027922274.1	60	1	60	95	0.97	0	60	114	2e-32	MULTISPECIES: sulfur starvation response protein OscA [unclassified Pseudomonas]	YES
KP808_00410	60	1	60	WP_150633166.1	60	1	60	93	0.97	0	60	114	3e-32	sulfur starvation response protein OscA [Pseudomonas fluorescens]	YES
KP808_00410	60	1	60	PKH29640.1	60	1	60	95	0.95	0	60	114	3e-32	DUF2292 domain-containing protein [Pseudomonas sp. 43NM1]	YES
KP808_00410	60	1	60	WP_062390665.1	60	1	60	93	0.97	0	60	114	3e-32	MULTISPECIES: sulfur starvation response protein OscA [Pseudomonas]	YES
KP808_00410	60	1	59	RZI54897.1	60	1	59	95	0.98	0	59	114	3e-32	sulfur starvation response protein OscA [Pseudomonas sp.]	YES
KP808_00410	60	1	60	RON05290.1	60	1	60	93	0.95	0	60	114	3e-32	DUF2292 domain-containing protein [Pseudomonas brassicacearum]	YES
KP808_00410	60	1	60	AVX25360.1	59	1	59	98	0.98	0.02	60	114	4e-32	DUF2292 domain-containing protein [Pseudomonas syringae pv. atrofaciens] [Pseudomonas syringae]	YES
KP808_00410	60	1	60	RBH54072.1	60	1	60	93	0.93	0	60	114	4e-32	DUF2292 domain-containing protein [Pseudomonas sp. MWU13-2860]	YES
KP808_00410	60	1	60	WP_048361412.1	60	1	60	93	0.95	0	60	114	5e-32	sulfur starvation response protein OscA [Pseudomonas deceptionensis]	YES
KP808_00410	60	1	60	PNQ94560.1	60	1	60	93	0.95	0	60	113	6e-32	DUF2292 domain-containing protein [Pseudomonas gingeri NCPPB 3146 = LMG 5327] [Pseudomonas gingeri]	YES
KP808_00410	60	1	60	WP_038605423.1	60	1	60	93	0.95	0	60	113	8e-32	sulfur starvation response protein OscA [Pseudomonas alkylphenolica]	YES
KP808_00410	60	1	60	KAA0994266.1	60	1	60	93	0.93	0	60	113	8e-32	sulfur starvation response protein OscA [Pseudomonas sp. ANT_J12]	YES
KP808_00415	642	1	642	KPW28165.1	642	1	642	100	1	0	642	1312	0.0	Sensory box-containing diguanylate cye [Pseudomonas amygdali]	YES
KP808_00415	642	1	642	WP_058401801.1	642	1	642	99	0.99	0	642	1309	0.0	EAL domain-containing protein [Pseudomonas savastanoi]	YES
KP808_00415	642	1	642	KTC51852.1	642	1	642	99	0.99	0	642	1307	0.0	diguanylate cyclase [Pseudomonas syringae ICMP 19498] [Pseudomonas syringae]	YES
KP808_00415	642	1	642	WP_054071565.1	642	1	642	99	0.99	0	642	1307	0.0	EAL domain-containing protein [Pseudomonas amygdali]	YES
KP808_00415	642	1	642	KPY44452.1	642	1	642	99	0.99	0	642	1304	0.0	Sensory box-containing diguanylate cye [Pseudomonas syringae pv. rhaphiolepidis] [Pseudomonas syringae]	YES
KP808_00415	642	1	642	WP_054096948.1	642	1	642	99	0.99	0	642	1302	0.0	EAL domain-containing protein [Pseudomonas amygdali]	YES
KP808_00415	642	1	642	RMP75951.1	642	1	642	99	0.99	0	642	1295	0.0	Sensory box/GGDEF domain/EAL domain protein [Pseudomonas syringae pv. actinidiae] [Pseudomonas syringae]	YES
KP808_00415	642	1	642	ARD09697.1	642	1	642	99	0.99	0	642	1292	0.0	diguanylate cyclase [Pseudomonas savastanoi pv. savastanoi NCPPB 3335] [Pseudomonas savastanoi]	YES
KP808_00415	642	1	642	WP_044343507.1	642	1	642	98	0.99	0	642	1292	0.0	EAL domain-containing protein [Pseudomonas meliae]	YES
KP808_00415	642	1	642	WP_044324136.1	642	1	642	98	0.99	0	642	1291	0.0	EAL domain-containing protein [Pseudomonas amygdali]	YES
KP808_00415	642	1	642	WP_054082829.1	642	1	642	98	0.99	0	642	1290	0.0	EAL domain-containing protein [Pseudomonas savastanoi]	YES
KP808_00415	642	1	642	WP_134931032.1	642	1	642	98	0.99	0	642	1290	0.0	EAL domain-containing protein [Pseudomonas amygdali]	YES
KP808_00415	642	1	642	WP_016981611.1	642	1	642	98	0.99	0	642	1290	0.0	EAL domain-containing protein [Pseudomonas amygdali]	YES
KP808_00415	642	1	642	KPB85177.1	642	1	642	98	0.99	0	642	1289	0.0	Sensory box/GGDEF domain/EAL domain protein [Pseudomonas syringae pv. maculicola] [Pseudomonas syringae]	YES
KP808_00415	642	1	642	RMQ43119.1	642	1	642	98	0.99	0	642	1289	0.0	Sensory box-containing diguanylate cyclase [Pseudomonas amygdali pv. mori] [Pseudomonas amygdali]	YES
KP808_00415	642	1	642	KPX11072.1	642	1	642	98	0.99	0	642	1289	0.0	Sensory box-containing diguanylate cyclase [Pseudomonas syringae pv. daphniphylli] [Pseudomonas syringae]	YES
KP808_00415	642	1	642	WP_054996556.1	642	1	642	98	0.99	0	642	1288	0.0	EAL domain-containing protein [Pseudomonas ficuserectae]	YES
KP808_00415	642	1	642	WP_004662923.1	642	1	642	98	0.99	0	642	1288	0.0	EAL domain-containing protein [Pseudomonas savastanoi]	YES
KP808_00415	642	1	642	KPW91820.1	642	1	642	98	0.99	0	642	1288	0.0	Sensory box-containing diguanylate cyclase [Pseudomonas syringae pv. castaneae] [Pseudomonas syringae]	YES
KP808_00415	642	1	642	AVB12378.1	642	1	642	98	0.99	0	642	1287	0.0	GGDEF domain-containing protein [Pseudomonas amygdali pv. morsprunorum] [Pseudomonas amygdali]	YES
KP808_00420	394	1	394	KPW87054.1	986	593	986	98	0.99	0	394	818	0.0	Fatty acid desaturase [Pseudomonas congelans]	YES
KP808_00420	394	1	394	KPX28139.1	422	29	422	100	1	0	394	816	0.0	Fatty acid desaturase [Pseudomonas amygdali pv. eriobotryae] [Pseudomonas amygdali]	YES
KP808_00420	394	1	394	RMQ12963.1	422	29	422	99	1	0	394	816	0.0	Fatty acid desaturase [Pseudomonas viridiflava]	YES
KP808_00420	394	1	394	KPW49722.1	430	37	430	99	0.99	0	394	816	0.0	Fatty acid desaturase [Pseudomonas syringae pv. broussonetiae] [Pseudomonas syringae]	YES
KP808_00420	394	1	394	RMP53999.1	595	202	595	99	0.99	0	394	816	0.0	Fatty acid desaturase [Pseudomonas syringae pv. atrofaciens] [Pseudomonas syringae]	YES
KP808_00420	394	1	394	KPB60744.1	394	1	394	100	1	0	394	816	0.0	Fatty acid desaturase [Pseudomonas amygdali pv. myricae] [Pseudomonas amygdali]	YES
KP808_00420	394	1	394	KTB69497.1	394	1	394	99	1	0	394	815	0.0	aminotransferase [Pseudomonas sp. ICMP 3272]	YES
KP808_00420	394	1	394	RMR87300.1	595	202	595	99	0.99	0	394	815	0.0	Delta-9 fatty acid desaturase [Pseudomonas coronafaciens pv. striafaciens] [Pseudomonas coronafaciens]	YES
KP808_00420	394	1	394	RMO36970.1	430	37	430	99	0.99	0	394	815	0.0	Fatty acid desaturase [Pseudomonas savastanoi pv. glycinea] [Pseudomonas savastanoi]	YES
KP808_00420	394	1	394	RML32244.1	595	202	595	99	0.99	0	394	815	0.0	Delta-9 fatty acid desaturase [Pseudomonas syringae pv. atrofaciens] [Pseudomonas syringae]	YES
KP808_00420	394	1	394	KWT11454.1	394	1	394	99	0.99	0	394	815	0.0	aminotransferase [Pseudomonas syringae pv. broussonetiae] [Pseudomonas syringae]	YES
KP808_00420	394	1	394	KPY71399.1	526	133	526	99	0.99	0	394	814	0.0	Fatty acid desaturase [Pseudomonas syringae pv. syringae] [Pseudomonas syringae]	YES
KP808_00420	394	1	394	AVB12379.1	394	1	394	99	0.99	0	394	814	0.0	acyl-CoA desaturase [Pseudomonas amygdali pv. morsprunorum] [Pseudomonas amygdali]	YES
KP808_00420	394	1	394	KPX60052.1	595	202	595	98	0.99	0	394	814	0.0	Fatty acid desaturase [Pseudomonas syringae pv. lapsa] [Pseudomonas syringae]	YES
KP808_00420	394	1	394	RMS76193.1	422	29	422	99	0.99	0	394	814	0.0	Fatty acid desaturase [Pseudomonas savastanoi]	YES
KP808_00420	394	1	394	RMT91228.1	430	37	430	99	0.99	0	394	813	0.0	Fatty acid desaturase [Pseudomonas amygdali pv. sesami] [Pseudomonas amygdali]	YES
KP808_00420	394	1	394	WP_054996555.1	394	1	394	99	0.99	0	394	813	0.0	aminotransferase [Pseudomonas ficuserectae]	YES
KP808_00420	394	1	394	WP_005782427.1	394	1	394	99	0.99	0	394	813	0.0	aminotransferase [Pseudomonas amygdali]	YES
KP808_00420	394	1	394	WP_057423179.1	394	1	394	99	0.99	0	394	813	0.0	aminotransferase [Pseudomonas amygdali]	YES
KP808_00420	394	1	394	RML61920.1	595	202	595	98	0.99	0	394	812	0.0	Fatty acid desaturase [Pseudomonas syringae pv. pisi] [Pseudomonas syringae]	YES
KP808_00425	332	1	332	RMP75988.1	341	10	341	100	1	0	332	686	0.0	Sensory box/GGDEF domain protein [Pseudomonas syringae pv. actinidiae] [Pseudomonas syringae]	YES
KP808_00425	332	1	332	KPX11685.1	332	1	332	100	1	0	332	684	0.0	PAS:GGDEF protein [Pseudomonas amygdali pv. dendropanacis] [Pseudomonas amygdali]	YES
KP808_00425	332	1	332	RMQ12968.1	335	4	335	100	1	0	332	684	0.0	PAS:GGDEF protein [Pseudomonas viridiflava]	YES
KP808_00425	332	1	332	KPW49724.1	341	10	341	99	0.99	0	332	683	0.0	Sensory box/GGDEF domain protein [Pseudomonas syringae pv. broussonetiae] [Pseudomonas syringae]	YES
KP808_00425	332	1	332	ARA78700.1	332	1	332	99	0.99	0	332	682	0.0	GGDEF domain-containing protein [Pseudomonas amygdali pv. lachrymans] [Pseudomonas amygdali]	YES
KP808_00425	332	1	332	WP_054071566.1	332	1	332	99	0.99	0	332	682	0.0	sensor domain-containing diguanylate cyclase [Pseudomonas amygdali]	YES
KP808_00425	332	1	332	KPX83125.1	335	4	335	99	0.99	0	332	682	0.0	PAS:GGDEF protein [Pseudomonas meliae]	YES
KP808_00425	332	1	332	KPY44443.1	335	4	335	99	0.99	0	332	682	0.0	PAS:GGDEF protein [Pseudomonas syringae pv. rhaphiolepidis] [Pseudomonas syringae]	YES
KP808_00425	332	1	332	WP_134937940.1	335	4	335	99	0.99	0	332	681	0.0	sensor domain-containing diguanylate cyclase [Pseudomonas savastanoi]	YES
KP808_00425	332	1	332	WP_122359080.1	335	4	335	99	0.99	0	332	680	0.0	sensor domain-containing diguanylate cyclase [Pseudomonas ficuserectae]	YES
KP808_00425	332	1	332	WP_057446703.1	332	1	332	99	0.99	0	332	680	0.0	sensor domain-containing diguanylate cyclase [Pseudomonas savastanoi]	YES
KP808_00425	332	1	332	WP_057411782.1	332	1	332	99	0.99	0	332	680	0.0	sensor domain-containing diguanylate cyclase [Pseudomonas amygdali]	YES
KP808_00425	332	1	332	EGH22832.1	332	1	332	99	0.99	0	332	680	0.0	PAS:GGDEF protein [Pseudomonas amygdali pv. mori str. 301020] [Pseudomonas amygdali]	YES
KP808_00425	332	1	332	WP_074595114.1	335	4	335	99	0.99	0	332	679	0.0	sensor domain-containing diguanylate cyclase [Pseudomonas congelans]	YES
KP808_00425	332	1	332	WP_054996554.1	332	1	332	99	0.99	0	332	679	0.0	sensor domain-containing diguanylate cyclase [Pseudomonas ficuserectae]	YES
KP808_00425	332	1	332	WP_057455889.1	332	1	332	99	0.99	0	332	679	0.0	sensor domain-containing diguanylate cyclase [Pseudomonas savastanoi]	YES
KP808_00425	332	1	332	RMS76202.1	341	10	341	99	0.99	0	332	679	0.0	Sensory box/GGDEF domain protein [Pseudomonas savastanoi]	YES
KP808_00425	332	1	332	WP_103378371.1	335	4	335	99	0.99	0	332	679	0.0	sensor domain-containing diguanylate cyclase [Pseudomonas syringae]	YES
KP808_00425	332	1	332	WP_044319460.1	332	1	332	99	0.99	0	332	678	0.0	sensor domain-containing diguanylate cyclase [Pseudomonas amygdali]	YES
KP808_00425	332	1	332	WP_057460115.1	332	1	332	99	0.99	0	332	678	0.0	sensor domain-containing diguanylate cyclase [Pseudomonas syringae]	YES
KP808_00430	464	1	464	WP_058409824.1	464	1	464	99	1	0	464	917	0.0	MULTISPECIES: response regulator [Pseudomonas]	YES
KP808_00430	464	2	464	KTB69558.1	463	1	463	99	1	0	463	915	0.0	histidine kinase [Pseudomonas sp. ICMP 3272]	YES
KP808_00430	464	1	464	WP_080900136.1	464	1	464	99	0.99	0	464	915	0.0	response regulator [Pseudomonas amygdali]	YES
KP808_00430	464	1	464	WP_080395062.1	464	1	464	99	0.99	0	464	915	0.0	response regulator [Pseudomonas syringae]	YES
KP808_00430	464	1	464	RMQ43094.1	464	1	464	99	0.99	0	464	915	0.0	Signal transduction response regulator receiver [Pseudomonas amygdali pv. mori] [Pseudomonas amygdali]	YES
KP808_00430	464	1	464	WP_081007450.1	464	1	464	99	0.99	0	464	914	0.0	response regulator [Pseudomonas amygdali]	YES
KP808_00430	464	1	464	KPB42515.1	464	1	464	99	0.99	0	464	913	0.0	Response regulator [Pseudomonas savastanoi pv. phaseolicola] [Pseudomonas savastanoi]	YES
KP808_00430	464	1	464	WP_134931034.1	464	1	464	99	0.99	0	464	913	0.0	response regulator [Pseudomonas amygdali]	YES
KP808_00430	464	1	464	WP_044343506.1	464	1	464	99	0.99	0	464	913	0.0	response regulator [Pseudomonas meliae]	YES
KP808_00430	464	2	464	KTC51855.1	463	1	463	99	0.99	0	463	912	0.0	histidine kinase [Pseudomonas syringae ICMP 19498] [Pseudomonas syringae]	YES
KP808_00430	464	2	464	KPX17690.1	463	1	463	99	0.99	0	463	912	0.0	Response regulator [Pseudomonas amygdali pv. dendropanacis] [Pseudomonas amygdali]	YES
KP808_00430	464	1	464	WP_082333291.1	464	1	464	99	0.99	0	464	912	0.0	response regulator [Pseudomonas savastanoi]	YES
KP808_00430	464	2	464	KPW49719.1	463	1	463	99	0.99	0	463	912	0.0	Response regulator [Pseudomonas syringae pv. broussonetiae] [Pseudomonas syringae]	YES
KP808_00430	464	1	464	WP_081023624.1	464	1	464	99	0.99	0	464	912	0.0	response regulator [Pseudomonas amygdali]	YES
KP808_00430	464	1	464	WP_081025147.1	464	1	464	99	0.99	0	464	912	0.0	response regulator [Pseudomonas amygdali]	YES
KP808_00430	464	1	464	KPB32016.1	464	1	464	99	0.99	0	464	912	0.0	Response regulator [Pseudomonas savastanoi pv. phaseolicola] [Pseudomonas savastanoi]	YES
KP808_00430	464	1	464	KPW87384.1	464	1	464	99	0.99	0	464	912	0.0	Response regulator [Pseudomonas syringae pv. cerasicola] [Pseudomonas syringae]	YES
KP808_00430	464	1	464	WP_147490612.1	464	1	464	99	0.99	0	464	911	0.0	response regulator [Pseudomonas savastanoi]	YES
KP808_00430	464	2	464	KWS31223.1	463	1	463	99	0.99	0	463	910	0.0	histidine kinase [Pseudomonas syringae pv. rhaphiolepidis] [Pseudomonas syringae]	YES
KP808_00430	464	2	464	EFW82795.1	463	1	463	99	0.99	0	463	910	0.0	response regulator [Pseudomonas savastanoi pv. glycinea str. B076] [Pseudomonas savastanoi]	YES
KP808_00435	426	1	426	ARA78702.1	426	1	426	100	1	0	426	859	0.0	aspartate aminotransferase family protein [Pseudomonas amygdali pv. lachrymans] [Pseudomonas amygdali]	YES
KP808_00435	426	1	426	KEZ70129.1	426	1	426	99	1	0	426	858	0.0	4-aminobutyrate aminotransferase [Pseudomonas amygdali pv. tabaci str. ATCC 11528] [Pseudomonas amygdali]	YES
KP808_00435	426	1	426	ARD09700.1	426	1	426	99	1	0	426	858	0.0	4-aminobutyrate--2-oxoglutarate transaminase [Pseudomonas savastanoi pv. savastanoi NCPPB 3335] [Pseudomonas savastanoi]	YES
KP808_00435	426	1	426	KPW49713.1	426	1	426	99	0.99	0	426	858	0.0	4-aminobutyrate aminotransferase [Pseudomonas syringae pv. broussonetiae] [Pseudomonas syringae]	YES
KP808_00435	426	1	426	WP_005756347.1	426	1	426	99	0.99	0	426	857	0.0	4-aminobutyrate--2-oxoglutarate transaminase [Pseudomonas amygdali]	YES
KP808_00435	426	1	426	AAZ36014.1	426	1	426	99	0.99	0	426	857	0.0	4-aminobutyrate transaminase [Pseudomonas savastanoi pv. phaseolicola 1448A] [Pseudomonas savastanoi]	YES
KP808_00435	426	1	426	WP_004660003.1	426	1	426	99	0.99	0	426	857	0.0	4-aminobutyrate--2-oxoglutarate transaminase [Pseudomonas savastanoi]	YES
KP808_00435	426	1	426	WP_135003689.1	426	1	426	99	1	0	426	856	0.0	4-aminobutyrate--2-oxoglutarate transaminase [Pseudomonas amygdali]	YES
KP808_00435	426	1	426	WP_054071567.1	426	1	426	99	0.99	0	426	856	0.0	4-aminobutyrate--2-oxoglutarate transaminase [Pseudomonas amygdali]	YES
KP808_00435	426	1	426	KPW87386.1	426	1	426	99	0.99	0	426	856	0.0	4-aminobutyrate aminotransferase [Pseudomonas syringae pv. cerasicola] [Pseudomonas syringae]	YES
KP808_00435	426	1	426	WP_057442927.1	426	1	426	99	0.99	0	426	856	0.0	4-aminobutyrate--2-oxoglutarate transaminase [Pseudomonas savastanoi]	YES
KP808_00435	426	1	426	WP_044343505.1	426	1	426	99	0.99	0	426	856	0.0	4-aminobutyrate--2-oxoglutarate transaminase [Pseudomonas meliae]	YES
KP808_00435	426	1	426	WP_044319459.1	426	1	426	99	0.99	0	426	855	0.0	4-aminobutyrate--2-oxoglutarate transaminase [Pseudomonas amygdali]	YES
KP808_00435	426	1	426	AVB12383.1	426	1	426	99	0.99	0	426	855	0.0	4-aminobutyrate--2-oxoglutarate transaminase [Pseudomonas amygdali pv. morsprunorum] [Pseudomonas amygdali]	YES
KP808_00435	426	1	426	WP_055007855.1	426	1	426	99	0.99	0	426	851	0.0	4-aminobutyrate--2-oxoglutarate transaminase [Pseudomonas caricapapayae]	YES
KP808_00435	426	1	426	KPC08454.1	426	1	426	98	1	0	426	851	0.0	4-aminobutyrate aminotransferase [Pseudomonas syringae pv. maculicola str. M6] [Pseudomonas syringae]	YES
KP808_00435	426	1	426	WP_122341713.1	426	1	426	99	0.99	0	426	851	0.0	4-aminobutyrate--2-oxoglutarate transaminase [Pseudomonas caricapapayae]	YES
KP808_00435	426	1	426	WP_054986896.1	426	1	426	98	0.99	0	426	850	0.0	4-aminobutyrate--2-oxoglutarate transaminase [Pseudomonas syringae group genomosp. 7] [Pseudomonas syringae]	YES
KP808_00435	426	1	426	ELQ09194.1	426	1	426	99	0.99	0	426	850	0.0	4-aminobutyrate aminotransferase [Pseudomonas syringae BRIP39023] [Pseudomonas syringae]	YES
KP808_00435	426	1	426	WP_128774500.1	426	1	426	98	0.99	0	426	850	0.0	4-aminobutyrate--2-oxoglutarate transaminase [Pseudomonas syringae]	YES
KP808_00440	480	1	480	AVB12384.1	480	1	480	99	0.99	0	480	975	0.0	NADP-dependent succinate-semialdehyde dehydrogenase I [Pseudomonas amygdali pv. morsprunorum] [Pseudomonas amygdali]	YES
KP808_00440	480	1	480	KTC51857.1	480	1	480	99	0.99	0	480	974	0.0	NAD-dependent succinate-semialdehyde dehydrogenase [Pseudomonas syringae ICMP 19498] [Pseudomonas syringae]	YES
KP808_00440	480	1	480	WP_054996552.1	480	1	480	99	0.99	0	480	974	0.0	NADP-dependent succinate-semialdehyde dehydrogenase [Pseudomonas ficuserectae]	YES
KP808_00440	480	1	480	WP_005732801.1	480	1	480	99	0.99	0	480	973	0.0	NADP-dependent succinate-semialdehyde dehydrogenase [Pseudomonas amygdali]	YES
KP808_00440	480	1	480	KPW91811.1	480	1	480	99	0.99	0	480	973	0.0	Succinate-semialdehyde dehydrogenase I [Pseudomonas syringae pv. castaneae] [Pseudomonas syringae]	YES
KP808_00440	480	1	480	WP_003413898.1	480	1	480	99	0.99	0	480	972	0.0	NADP-dependent succinate-semialdehyde dehydrogenase [Pseudomonas syringae]	YES
KP808_00440	480	1	480	WP_004662926.1	480	1	480	99	0.99	0	480	972	0.0	NADP-dependent succinate-semialdehyde dehydrogenase [Pseudomonas savastanoi]	YES
KP808_00440	480	1	480	KPX43601.1	480	1	480	99	0.99	0	480	972	0.0	Succinate-semialdehyde dehydrogenase I [Pseudomonas syringae pv. helianthi] [Pseudomonas syringae]	YES
KP808_00440	480	1	480	WP_057421353.1	480	1	480	99	0.99	0	480	972	0.0	NADP-dependent succinate-semialdehyde dehydrogenase [Pseudomonas amygdali]	YES
KP808_00440	480	1	480	WP_054078996.1	480	1	480	99	0.99	0	480	972	0.0	NADP-dependent succinate-semialdehyde dehydrogenase [Pseudomonas amygdali]	YES
KP808_00440	480	1	480	WP_122341714.1	480	1	480	99	0.99	0	480	972	0.0	NADP-dependent succinate-semialdehyde dehydrogenase [Pseudomonas caricapapayae]	YES
KP808_00440	480	1	480	WP_044324138.1	480	1	480	99	0.99	0	480	972	0.0	NADP-dependent succinate-semialdehyde dehydrogenase [Pseudomonas amygdali]	YES
KP808_00440	480	1	480	EGH22830.1	480	1	480	99	0.99	0	480	971	0.0	succinate-semialdehyde dehydrogenase I [Pseudomonas amygdali pv. mori str. 301020] [Pseudomonas amygdali]	YES
KP808_00440	480	1	480	KPW28179.1	480	1	480	99	1	0	480	971	0.0	Succinate-semialdehyde dehydrogenase I [Pseudomonas amygdali]	YES
KP808_00440	480	1	480	WP_054089091.1	480	1	480	99	0.99	0	480	971	0.0	NADP-dependent succinate-semialdehyde dehydrogenase [Pseudomonas syringae group genomosp. 3] [Pseudomonas syringae]	YES
KP808_00440	480	1	480	WP_005745792.1	480	1	480	99	0.99	0	480	971	0.0	NADP-dependent succinate-semialdehyde dehydrogenase [Pseudomonas amygdali]	YES
KP808_00440	480	1	480	WP_134931035.1	480	1	480	99	0.99	0	480	971	0.0	NADP-dependent succinate-semialdehyde dehydrogenase [Pseudomonas amygdali]	YES
KP808_00440	480	1	480	WP_054082827.1	480	1	480	99	0.99	0	480	971	0.0	NADP-dependent succinate-semialdehyde dehydrogenase [Pseudomonas savastanoi]	YES
KP808_00440	480	1	480	AAY35165.1	480	1	480	99	0.99	0	480	971	0.0	succinate semialdehyde dehydrogenase [Pseudomonas syringae pv. syringae B728a] [Pseudomonas syringae]	YES
KP808_00440	480	1	480	WP_096127969.1	480	1	480	99	0.99	0	480	971	0.0	NADP-dependent succinate-semialdehyde dehydrogenase [Pseudomonas syringae]	YES
KP808_00450	422	1	422	PHN75384.1	422	1	422	97	0.99	0	422	836	0.0	FAD-binding monooxygenase [Pseudomonas syringae]	YES
KP808_00450	422	1	422	WP_162883004.1	422	1	422	97	0.99	0	422	836	0.0	FAD-binding monooxygenase [Pseudomonas coronafaciens]	YES
KP808_00450	422	1	422	WP_080053502.1	470	49	470	98	0.99	0	422	836	0.0	FAD-binding monooxygenase [Pseudomonas syringae]	YES
KP808_00450	422	1	422	WP_096107697.1	470	49	470	97	0.99	0	422	833	0.0	FAD-binding monooxygenase [Pseudomonas syringae]	YES
KP808_00450	422	1	422	WP_099266763.1	470	49	470	97	0.99	0	422	833	0.0	FAD-binding monooxygenase [Pseudomonas syringae]	YES
KP808_00450	422	1	422	WP_057411783.1	422	1	422	97	0.99	0	422	832	0.0	FAD-binding monooxygenase [Pseudomonas amygdali]	YES
KP808_00450	422	1	422	WP_117140703.1	470	49	470	97	0.99	0	422	832	0.0	FAD-binding monooxygenase [Pseudomonas amygdali]	YES
KP808_00450	422	1	422	WP_161806718.1	422	1	422	97	0.99	0	422	832	0.0	FAD-binding monooxygenase [Pseudomonas syringae]	YES
KP808_00450	422	1	422	RMU07755.1	422	1	422	96	0.99	0	422	831	0.0	Pyridine nucleotide-disulfide oxidoreductase [Pseudomonas savastanoi pv. glycinea] [Pseudomonas savastanoi]	YES
KP808_00450	422	1	422	WP_060411291.1	422	1	422	97	0.99	0	422	830	0.0	FAD-binding monooxygenase [Pseudomonas syringae]	YES
KP808_00450	422	1	422	WP_122298859.1	422	1	422	96	0.99	0	422	830	0.0	FAD-binding monooxygenase [Pseudomonas savastanoi]	YES
KP808_00450	422	1	422	WP_032703964.1	422	1	422	96	0.99	0	422	830	0.0	FAD-binding monooxygenase [Pseudomonas savastanoi]	YES
KP808_00450	422	1	422	ODS47066.1	422	1	422	96	0.99	0	422	829	0.0	FAD-binding monooxygenase [Pseudomonas sp. BDAL1]	YES
KP808_00450	422	1	422	WP_054096947.1	422	1	422	96	0.99	0	422	829	0.0	FAD-binding monooxygenase [Pseudomonas amygdali]	YES
KP808_00450	422	1	422	KWS61537.1	422	1	422	96	0.99	0	422	828	0.0	FAD-binding monooxygenase [Pseudomonas amygdali pv. morsprunorum] [Pseudomonas amygdali]	YES
KP808_00450	422	1	422	KPY29883.1	497	76	497	97	0.99	0	422	828	0.0	Pyridine nucleotide-disulfide oxidoreductase [Pseudomonas syringae pv. papulans] [Pseudomonas syringae]	YES
KP808_00450	422	2	422	KWS32846.1	421	1	421	97	0.99	0	421	828	0.0	FAD-binding monooxygenase [Pseudomonas syringae pv. papulans] [Pseudomonas syringae]	YES
KP808_00450	422	1	422	WP_096136911.1	470	49	470	96	0.99	0	422	828	0.0	FAD-binding monooxygenase [Pseudomonas syringae]	YES
KP808_00450	422	2	422	EFW87215.1	421	1	421	96	0.99	0	421	828	0.0	pyridine nucleotide-disulfide oxidoreductase [Pseudomonas savastanoi pv. glycinea str. race 4] [Pseudomonas savastanoi]	YES
KP808_00450	422	1	422	WP_080336612.1	467	46	467	97	0.99	0	422	827	0.0	FAD-binding monooxygenase [Pseudomonas syringae]	YES
KP808_00460	167	1	167	KPX59200.1	167	1	167	100	1	0	167	348	2e-121	Type VI secretion system protein [Pseudomonas amygdali pv. hibisci] [Pseudomonas amygdali]	YES
KP808_00460	167	1	167	AVB12493.1	167	1	167	99	1	0	167	347	6e-121	type VI secretion system tube protein Hcp [Pseudomonas amygdali pv. morsprunorum] [Pseudomonas amygdali]	YES
KP808_00460	167	1	167	WP_057403408.1	167	1	167	99	0.99	0	167	346	1e-120	type VI secretion system tube protein Hcp [Pseudomonas amygdali]	YES
KP808_00460	167	1	167	WP_060708479.1	167	1	167	99	0.99	0	167	346	1e-120	type VI secretion system tube protein Hcp [Pseudomonas syringae]	YES
KP808_00460	167	1	167	WP_100073858.1	167	1	167	99	0.99	0	167	345	2e-120	type VI secretion system tube protein Hcp [Pseudomonas syringae]	YES
KP808_00460	167	1	167	WP_010431486.1	167	1	167	99	0.99	0	167	345	3e-120	type VI secretion system tube protein Hcp [Pseudomonas syringae]	YES
KP808_00460	167	1	167	WP_024662909.1	167	1	167	98	0.99	0	167	344	6e-120	type VI secretion system tube protein Hcp [Pseudomonas syringae]	YES
KP808_00460	167	1	167	WP_110768164.1	167	1	167	99	0.99	0	167	343	2e-119	type VI secretion system tube protein Hcp [Pseudomonas syringae]	YES
KP808_00460	167	1	167	WP_124748579.1	167	1	167	98	0.99	0	167	342	3e-119	type VI secretion system tube protein Hcp [Pseudomonas syringae]	YES
KP808_00460	167	1	167	WP_116830626.1	167	1	167	97	0.98	0	167	339	7e-118	type VI secretion system tube protein Hcp [Pseudomonas syringae]	YES
KP808_00460	167	1	167	WP_122709871.1	167	1	167	86	0.92	0	167	308	2e-105	type VI secretion system tube protein Hcp [Pseudomonas viridiflava]	YES
KP808_00460	167	1	167	WP_025388772.1	167	1	167	69	0.82	0	167	252	2e-83	type VI secretion system tube protein Hcp [Pseudomonas syringae]	YES
KP808_00460	167	1	167	WP_058400045.1	167	1	167	67	0.81	0	167	245	1e-80	type VI secretion system tube protein Hcp [Pseudomonas savastanoi]	YES
KP808_00460	167	1	167	WP_103392716.1	167	1	167	67	0.81	0	167	245	1e-80	type VI secretion system tube protein Hcp [Pseudomonas syringae]	YES
KP808_00460	167	1	167	WP_046720153.1	167	1	167	67	0.81	0	167	245	1e-80	type VI secretion system tube protein Hcp [Pseudomonas syringae]	YES
KP808_00460	167	1	167	RVT98114.1	167	1	167	66	0.81	0	167	244	2e-80	type VI secretion system tube protein Hcp [Pseudomonas syringae pv. syringae] [Pseudomonas syringae]	YES
KP808_00460	167	1	167	WP_024667567.1	167	1	167	67	0.81	0	167	243	4e-80	type VI secretion system tube protein Hcp [Pseudomonas syringae]	YES
KP808_00460	167	1	167	WP_057429276.1	167	1	167	66	0.81	0	167	243	4e-80	type VI secretion system tube protein Hcp [Pseudomonas syringae group genomosp. 3] [Pseudomonas syringae]	YES
KP808_00460	167	1	167	WP_017704126.1	167	1	167	66	0.81	0	167	243	5e-80	type VI secretion system tube protein Hcp [Pseudomonas syringae]	YES
KP808_00460	167	1	167	WP_005758223.1	167	1	167	66	0.81	0	167	243	6e-80	type VI secretion system tube protein Hcp [Pseudomonas amygdali]	YES
KP808_00465	143	1	143	ALE00709.1	143	1	143	99	1	0	143	287	4e-98	membrane protein [Pseudomonas syringae UMAF0158] [Pseudomonas syringae]	YES
KP808_00465	143	1	143	AHG39180.1	143	1	143	83	0.87	0	143	243	2e-80	membrane protein [Pseudomonas syringae CC1557] [Pseudomonas syringae]	YES
KP808_00465	143	1	143	GBH19949.1	143	1	143	65	0.77	0	143	199	2e-63	Phosphoserine phosphatase [Pseudomonas syringae pv. actinidiae] [Pseudomonas syringae]	YES
KP808_00465	143	1	143	KOP61350.1	142	1	142	60	0.73	0.01	143	169	2e-51	membrane protein [Pseudomonas coronafaciens pv. porri] [Pseudomonas coronafaciens]	YES
KP808_00465	143	1	143	KGD73035.1	152	7	152	45	0.61	0.02	146	125	7e-34	membrane protein [Tatumella morbirosei]	YES
KP808_00465	143	5	143	VEA06839.1	152	11	152	45	0.63	0.02	142	123	3e-33	phage membrane protein [Salmonella enterica subsp. enterica serovar Sanjuan] [Salmonella enterica]	YES
KP808_00465	143	5	143	AJC67977.1	153	11	151	45	0.61	0.01	141	121	3e-32	membrane protein [Dickeya zeae EC1] [Dickeya zeae]	YES
KP808_00465	143	5	143	KHN57821.1	153	11	151	45	0.6	0.01	141	120	3e-32	membrane protein [Dickeya fangzhongdai]	YES
KP808_00465	143	5	143	SAY46527.1	151	11	151	43	0.64	0.01	141	117	5e-31	Uncharacterised protein [Serratia marcescens]	YES
KP808_00465	143	5	142	AGE88772.1	169	29	168	45	0.61	0.01	140	117	8e-31	phage related protein [Cronobacter sakazakii SP291] [Cronobacter sakazakii]	YES
KP808_00465	143	5	142	KLF28332.1	154	11	153	42	0.6	0.03	143	117	1e-30	membrane protein [[Enterobacter] aerogenes] [Klebsiella aerogenes]	YES
KP808_00465	143	1	143	KEY40217.1	163	18	163	45	0.6	0.02	146	117	1e-30	membrane protein [Pantoea agglomerans]	YES
KP808_00465	143	5	142	KIC88326.1	152	11	151	47	0.6	0.02	141	116	2e-30	membrane protein [Pantoea agglomerans]	YES
KP808_00465	143	1	143	KDA91999.1	162	17	162	45	0.6	0.02	146	116	2e-30	membrane protein [Pantoea agglomerans Eh318] [Pantoea agglomerans]	YES
KP808_00465	143	5	142	KNH27342.1	152	11	151	46	0.6	0.02	141	115	4e-30	membrane protein [Pantoea vagans]	YES
KP808_00465	143	5	142	VDZ58312.1	152	11	151	44	0.61	0.02	141	114	1e-29	Uncharacterised protein [Serratia odorifera]	YES
KP808_00465	143	5	143	KGL54505.1	152	11	152	44	0.58	0.02	142	113	3e-29	membrane protein [Pantoea ananatis]	YES
KP808_00465	143	5	143	KTS72250.1	152	11	152	43	0.59	0.02	142	113	4e-29	membrane protein [Pantoea stewartii]	YES
KP808_00465	143	5	143	KGT95648.1	152	11	152	43	0.61	0.02	142	112	5e-29	membrane protein [Erwinia typographi]	YES
KP808_00465	143	5	142	KNH31002.1	152	11	151	45	0.6	0.02	141	112	7e-29	membrane protein [Pantoea vagans]	YES
KP808_00470	141	1	141	WP_122269255.1	141	1	141	97	0.99	0	141	281	5e-96	DUF1493 family protein [Pseudomonas savastanoi]	YES
KP808_00470	141	1	141	AVB12491.1	141	1	141	96	0.99	0	141	281	5e-96	DUF1493 domain-containing protein [Pseudomonas amygdali pv. morsprunorum] [Pseudomonas amygdali]	YES
KP808_00470	141	1	141	WP_024649503.1	141	1	141	96	0.99	0	141	280	2e-95	DUF1493 family protein [Pseudomonas syringae]	YES
KP808_00470	141	1	141	WP_057403410.1	141	1	141	96	0.98	0	141	280	2e-95	DUF1493 family protein [Pseudomonas amygdali]	YES
KP808_00470	141	1	141	WP_003339925.1	141	1	141	95	0.98	0	141	278	1e-94	DUF1493 family protein [Pseudomonas syringae]	YES
KP808_00470	141	1	141	WP_060708481.1	141	1	141	95	0.98	0	141	277	3e-94	DUF1493 family protein [Pseudomonas syringae]	YES
KP808_00470	141	1	141	WP_003318713.1	141	1	141	94	0.98	0	141	276	6e-94	DUF1493 family protein [Pseudomonas syringae]	YES
KP808_00470	141	1	141	WP_024662908.1	141	1	141	94	0.97	0	141	275	2e-93	DUF1493 family protein [Pseudomonas syringae]	YES
KP808_00470	141	1	141	WP_024692679.1	141	1	141	93	0.98	0	141	275	3e-93	DUF1493 family protein [Pseudomonas syringae]	YES
KP808_00470	141	1	141	WP_010431490.1	141	1	141	94	0.97	0	141	275	3e-93	DUF1493 family protein [Pseudomonas syringae]	YES
KP808_00470	141	1	141	WP_103696637.1	141	1	141	94	0.96	0	141	275	4e-93	DUF1493 family protein [Pseudomonas syringae]	YES
KP808_00470	141	1	141	WP_024682537.1	141	1	141	93	0.97	0	141	274	7e-93	DUF1493 family protein [Pseudomonas syringae]	YES
KP808_00470	141	1	141	WP_137983359.1	141	1	141	93	0.97	0	141	273	1e-92	DUF1493 family protein [Pseudomonas viridiflava]	YES
KP808_00470	141	1	141	WP_024665184.1	141	1	141	92	0.98	0	141	273	1e-92	DUF1493 family protein [Pseudomonas syringae]	YES
KP808_00470	141	1	141	WP_057403958.1	141	1	141	93	0.96	0	141	273	2e-92	DUF1493 family protein [Pseudomonas amygdali]	YES
KP808_00470	141	1	141	WP_065088804.1	141	1	141	92	0.97	0	141	273	2e-92	DUF1493 family protein [Pseudomonas syringae]	YES
KP808_00470	141	1	141	WP_003425704.1	141	1	141	92	0.97	0	141	272	3e-92	DUF1493 family protein [Pseudomonas syringae]	YES
KP808_00470	141	1	141	WP_029571721.1	141	1	141	92	0.96	0	141	272	4e-92	DUF1493 family protein [Pseudomonas syringae]	YES
KP808_00470	141	1	141	WP_116830625.1	141	1	141	92	0.96	0	141	271	5e-92	DUF1493 family protein [Pseudomonas syringae]	YES
KP808_00470	141	1	141	WP_011266196.1	141	1	141	93	0.97	0	141	271	5e-92	DUF1493 family protein [Pseudomonas syringae]	YES
KP808_00475	247	1	247	WP_058409805.1	247	1	247	98	0.98	0	247	483	3e-172	MULTISPECIES: hypothetical protein [Pseudomonas]	YES
KP808_00480	111	1	111	KIY16084.1	111	1	111	100	1	0	111	230	1e-76	lipoprotein [Pseudomonas amygdali pv. tabaci] [Pseudomonas amygdali]	YES
KP808_00480	111	1	111	KKI24423.1	111	1	111	98	0.99	0	111	225	9e-75	lipoprotein [Pseudomonas syringae pv. persicae] [Pseudomonas syringae]	YES
KP808_00480	111	1	111	GAO93178.1	122	12	122	95	0.98	0	111	218	1e-71	lipoprotein [Pseudomonas syringae pv. actinidiae] [Pseudomonas syringae]	YES
KP808_00480	111	1	111	KGU86054.1	111	1	111	84	0.92	0	111	198	6e-64	lipoprotein [Pseudomonas mediterranea CFBP 5447] [Pseudomonas mediterranea]	YES
KP808_00480	111	1	111	WP_041020294.1	111	1	111	84	0.92	0	111	197	1e-63	lipoprotein [Pseudomonas sp. SHC52]	YES
KP808_00480	111	1	111	KMN08525.1	111	1	111	86	0.91	0	111	197	1e-63	lipoprotein [Pseudomonas helleri]	YES
KP808_00480	111	1	111	KRP55393.1	111	1	111	84	0.92	0	111	196	3e-63	lipoprotein [Pseudomonas synxantha]	YES
KP808_00480	111	1	111	KMN12572.1	111	1	111	86	0.9	0	111	196	5e-63	lipoprotein [Pseudomonas helleri]	YES
KP808_00480	111	1	111	VTQ93264.1	115	5	115	83	0.92	0	111	195	2e-62	lipoprotein [Pseudomonas synxantha]	YES
KP808_00480	111	1	111	KRP41281.1	111	1	111	83	0.92	0	111	194	2e-62	lipoprotein [Pseudomonas libanensis]	YES
KP808_00480	111	1	111	KIP91781.1	111	1	111	81	0.92	0	111	194	4e-62	lipoprotein [Pseudomonas fluorescens]	YES
KP808_00480	111	1	111	KIF58565.1	111	1	111	81	0.92	0	111	194	4e-62	lipoprotein [Pseudomonas fluorescens]	YES
KP808_00480	111	1	111	KNH17228.1	111	1	111	80	0.92	0	111	193	5e-62	lipoprotein [Pseudomonas syringae]	YES
KP808_00480	111	1	111	KNH42871.1	111	1	111	79	0.92	0	111	192	8e-62	lipoprotein [Pseudomonas lini]	YES
KP808_00480	111	1	111	TFA84819.1	111	1	111	80	0.9	0	111	192	9e-62	Beta-barrel assembly machine subunit BamC [Pseudomonas sp. LAIL14HWK12:I2]	YES
KP808_00480	111	1	111	KIF61853.1	111	1	111	80	0.9	0	111	192	1e-61	lipoprotein [Pseudomonas fluorescens]	YES
KP808_00480	111	1	111	KMM89353.1	111	1	111	79	0.91	0	111	192	2e-61	lipoprotein [Pseudomonas lini]	YES
KP808_00480	111	1	111	KRP67242.1	111	1	111	81	0.91	0	111	191	3e-61	lipoprotein [Pseudomonas orientalis]	YES
KP808_00480	111	1	111	WP_047227691.1	111	1	111	80	0.88	0	111	191	3e-61	MULTISPECIES: lipoprotein [Pseudomonas]	YES
KP808_00480	111	1	110	KRP82474.1	111	1	110	82	0.91	0	110	191	4e-61	lipoprotein [Pseudomonas veronii]	YES
KP808_00485	254	1	254	KEZ70115.1	254	1	254	92	0.96	0	254	419	1e-146	membrane protein [Pseudomonas amygdali pv. tabaci str. ATCC 11528] [Pseudomonas amygdali]	YES
KP808_00485	254	1	254	KKY59421.1	254	1	254	91	0.95	0	254	417	6e-146	membrane protein [Pseudomonas amygdali pv. lachrymans] [Pseudomonas amygdali]	YES
KP808_00485	254	1	254	SOP94682.1	254	1	254	91	0.96	0	254	417	9e-146	membrane protein [Pseudomonas syringae pv. syringae] [Pseudomonas syringae]	YES
KP808_00485	254	1	254	KPB11922.1	276	23	276	95	0.97	0	254	417	9e-146	permease s of the major facilitator super family [Pseudomonas savastanoi]	YES
KP808_00485	254	1	254	ALD98436.1	254	1	254	93	0.98	0	254	412	6e-144	membrane protein [Pseudomonas syringae UMAF0158] [Pseudomonas syringae]	YES
KP808_00485	254	1	254	KEZ25356.1	254	1	254	95	0.98	0	254	410	2e-143	membrane protein [Pseudomonas amygdali pv. tabaci str. 6605] [Pseudomonas amygdali]	YES
KP808_00485	254	1	254	KFE46861.1	254	1	254	93	0.97	0	254	410	3e-143	membrane protein [Pseudomonas congelans]	YES
KP808_00485	254	1	254	SOP94679.1	254	1	254	93	0.97	0	254	409	8e-143	membrane protein [Pseudomonas syringae pv. syringae] [Pseudomonas syringae]	YES
KP808_00485	254	1	254	AHG43253.1	254	1	254	92	0.96	0	254	404	1e-140	membrane protein [Pseudomonas syringae CC1557] [Pseudomonas syringae]	YES
KP808_00485	254	1	254	SOS24678.1	254	1	254	92	0.97	0	254	404	1e-140	membrane protein [Pseudomonas syringae pv. avii] [Pseudomonas syringae]	YES
KP808_00485	254	1	254	KGS16117.1	254	1	254	92	0.97	0	254	402	8e-140	membrane protein [Pseudomonas coronafaciens]	YES
KP808_00485	254	1	254	KKI24422.1	254	1	254	92	0.96	0	254	397	4e-138	membrane protein [Pseudomonas syringae pv. persicae] [Pseudomonas syringae]	YES
KP808_00485	254	1	254	KOP54116.1	254	1	254	91	0.96	0	254	396	1e-137	membrane protein [Pseudomonas coronafaciens pv. porri] [Pseudomonas coronafaciens]	YES
KP808_00485	254	1	254	KEZ74708.1	254	1	254	93	0.97	0	254	395	5e-137	membrane protein [Pseudomonas syringae pv. syringae FF5] [Pseudomonas syringae]	YES
KP808_00485	254	1	254	KZL42405.1	254	1	254	93	0.97	0	254	394	1e-136	membrane protein [Pseudomonas syringae pv. syringae] [Pseudomonas syringae]	YES
KP808_00485	254	1	254	KMY01682.1	254	1	254	93	0.97	0	254	392	3e-136	membrane protein [Pseudomonas syringae KCTC 12500] [Pseudomonas syringae]	YES
KP808_00485	254	1	254	KFF84627.1	254	1	254	93	0.97	0	254	392	6e-136	membrane protein [Pseudomonas syringae pv. syringae] [Pseudomonas syringae]	YES
KP808_00485	254	1	254	OCR26192.1	254	1	254	80	0.87	0	254	354	4e-121	membrane protein [Pseudomonas syringae]	YES
KP808_00485	254	1	254	SQF98905.1	255	1	254	70	0.8	0	254	337	3e-114	membrane protein [Paucimonas lemoignei]	YES
KP808_00485	254	1	254	KGI94394.1	254	1	254	70	0.82	0	254	330	2e-111	membrane protein [Pseudomonas sp. H2]	YES
KP808_00490	123	1	123	WP_122242465.1	123	1	123	93	0.96	0	123	233	2e-77	hypothetical protein [Pseudomonas syringae]	YES
KP808_00495	98	1	98	KTC54975.1	98	1	98	99	0.99	0	98	194	6e-63	chorismate mutase [Pseudomonas syringae ICMP 19498] [Pseudomonas syringae]	YES
KP808_00495	98	1	98	WP_057403418.1	98	1	98	98	0.98	0	98	192	5e-62	chorismate mutase [Pseudomonas amygdali]	YES
KP808_00495	98	1	98	WP_057457976.1	98	1	98	96	0.98	0	98	189	7e-61	chorismate mutase [Pseudomonas syringae]	YES
KP808_00495	98	1	98	WP_024662902.1	98	1	98	95	0.97	0	98	187	6e-60	chorismate mutase [Pseudomonas syringae]	YES
KP808_00495	98	1	98	WP_024640056.1	98	1	98	94	0.96	0	98	186	1e-59	chorismate mutase [Pseudomonas syringae]	YES
KP808_00495	98	1	98	WP_110768160.1	98	1	98	94	0.96	0	98	185	5e-59	chorismate mutase [Pseudomonas syringae]	YES
KP808_00495	98	1	98	WP_024671941.1	98	1	98	94	0.97	0	98	184	8e-59	chorismate mutase [Pseudomonas syringae]	YES
KP808_00495	98	1	98	WP_137983365.1	98	1	98	93	0.96	0	98	184	8e-59	chorismate mutase [Pseudomonas viridiflava]	YES
KP808_00495	98	1	98	WP_004403614.1	98	1	98	93	0.96	0	98	182	4e-58	chorismate mutase [Pseudomonas syringae]	YES
KP808_00495	98	1	98	KPB70116.1	98	1	98	90	0.98	0	98	182	7e-58	Chorismate mutase [Pseudomonas syringae pv. maculicola] [Pseudomonas syringae]	YES
KP808_00495	98	1	98	WP_122242466.1	98	1	98	92	0.96	0	98	181	1e-57	chorismate mutase [Pseudomonas syringae]	YES
KP808_00495	98	1	98	WP_103697426.1	98	1	98	91	0.94	0	98	181	2e-57	chorismate mutase [Pseudomonas syringae]	YES
KP808_00495	98	1	97	WP_122222920.1	98	1	97	91	0.98	0	97	180	4e-57	chorismate mutase [Pseudomonas syringae group genomosp. 3] [Pseudomonas syringae]	YES
KP808_00495	98	1	98	WP_032634235.1	98	1	98	91	0.94	0	98	179	6e-57	chorismate mutase [Pseudomonas syringae]	YES
KP808_00495	98	4	98	EGH41181.1	95	1	95	94	0.96	0	95	179	8e-57	chorismate mutase [Pseudomonas syringae pv. pisi str. 1704B] [Pseudomonas syringae]	YES
KP808_00495	98	1	97	WP_008367746.1	105	1	97	85	0.91	0	97	162	8e-50	chorismate mutase [Pseudomonas sp. M47T1]	YES
KP808_00495	98	1	98	WP_161892670.1	102	1	98	78	0.86	0	98	152	7e-46	chorismate mutase [Pseudomonas juntendi]	YES
KP808_00495	98	1	98	WP_118129432.1	102	1	98	77	0.86	0	98	151	1e-45	chorismate mutase [Pseudomonas gallaeciensis]	YES
KP808_00495	98	1	98	EGB95750.1	102	1	98	78	0.86	0	98	151	2e-45	chorismate mutase [Pseudomonas sp. TJI-51]	YES
KP808_00495	98	1	98	RRV77946.1	102	1	98	78	0.86	0	98	150	3e-45	chorismate mutase [Pseudomonas sp. p99-361]	YES
KP808_00500	256	1	256	WP_044320138.1	256	1	256	97	0.99	0	256	510	0.0	SDR family NAD(P)-dependent oxidoreductase [Pseudomonas amygdali]	YES
KP808_00500	256	1	256	WP_096127985.1	256	1	256	97	0.99	0	256	510	0.0	SDR family NAD(P)-dependent oxidoreductase [Pseudomonas syringae]	YES
KP808_00500	256	1	256	AVB12517.1	256	1	256	97	0.99	0	256	509	0.0	KR domain-containing protein [Pseudomonas amygdali pv. morsprunorum] [Pseudomonas amygdali]	YES
KP808_00500	256	1	256	WP_058397883.1	256	1	256	97	0.99	0	256	508	0.0	SDR family NAD(P)-dependent oxidoreductase [Pseudomonas syringae]	YES
KP808_00500	256	1	256	WP_044310386.1	256	1	256	97	0.99	0	256	508	0.0	SDR family NAD(P)-dependent oxidoreductase [Pseudomonas syringae]	YES
KP808_00500	256	1	256	RMP75945.1	256	1	256	97	0.99	0	256	508	0.0	Short-chain dehydrogenase/reductase SDR [Pseudomonas syringae pv. actinidiae] [Pseudomonas syringae]	YES
KP808_00500	256	1	256	WP_058416966.1	256	1	256	96	0.99	0	256	507	0.0	SDR family NAD(P)-dependent oxidoreductase [Pseudomonas sp. ICMP 10191]	YES
KP808_00500	256	1	256	WP_057456286.1	256	1	256	97	0.99	0	256	506	0.0	SDR family NAD(P)-dependent oxidoreductase [Pseudomonas savastanoi]	YES
KP808_00500	256	1	256	WP_060708484.1	256	1	256	96	0.98	0	256	506	0.0	SDR family NAD(P)-dependent oxidoreductase [Pseudomonas syringae]	YES
KP808_00500	256	1	256	KPW28150.1	256	1	256	96	0.99	0	256	506	0.0	Short chain dehydrogenase/reductase family oxidoreductase [Pseudomonas amygdali]	YES
KP808_00500	256	1	256	KPW68770.1	256	1	256	96	0.98	0	256	506	0.0	Short chain dehydrogenase/reductase family oxidoreductase [Pseudomonas syringae pv. broussonetiae] [Pseudomonas syringae]	YES
KP808_00500	256	1	256	KEZ25355.1	256	1	256	96	0.98	0	256	506	0.0	short-chain dehydrogenase [Pseudomonas amygdali pv. tabaci str. 6605] [Pseudomonas amygdali]	YES
KP808_00500	256	1	256	WP_122322564.1	256	1	256	96	0.98	0	256	504	2e-180	SDR family NAD(P)-dependent oxidoreductase [Pseudomonas amygdali]	YES
KP808_00500	256	1	256	KPW79982.1	256	1	256	96	0.98	0	256	503	8e-180	Short chain dehydrogenase/reductase family oxidoreductase [Pseudomonas syringae pv. cerasicola] [Pseudomonas syringae]	YES
KP808_00500	256	1	256	PBP42652.1	256	1	256	96	0.98	0	256	484	2e-172	short-chain dehydrogenase [Pseudomonas syringae]	YES
KP808_00500	256	1	256	WP_128774513.1	256	1	256	96	0.99	0	256	484	2e-172	SDR family NAD(P)-dependent oxidoreductase [Pseudomonas syringae]	YES
KP808_00500	256	1	256	WP_003367641.1	256	1	256	96	0.99	0	256	484	4e-172	SDR family NAD(P)-dependent oxidoreductase [Pseudomonas syringae]	YES
KP808_00500	256	1	256	WP_161429520.1	256	1	256	95	0.98	0	256	483	6e-172	SDR family NAD(P)-dependent oxidoreductase [Pseudomonas syringae]	YES
KP808_00500	256	1	256	WP_096114549.1	256	1	256	95	0.99	0	256	482	1e-171	SDR family NAD(P)-dependent oxidoreductase [Pseudomonas syringae]	YES
KP808_00500	256	1	256	WP_096105481.1	256	1	256	95	0.98	0	256	482	2e-171	SDR family NAD(P)-dependent oxidoreductase [Pseudomonas syringae]	YES
KP808_00505	154	1	154	AVB12518.1	154	1	154	99	0.99	0	154	315	1e-108	N-acetyltransferase [Pseudomonas amygdali pv. morsprunorum] [Pseudomonas amygdali]	YES
KP808_00505	154	1	154	RMP75984.1	184	31	184	99	0.99	0	154	315	2e-108	Acetyltransferase [Pseudomonas syringae pv. actinidiae] [Pseudomonas syringae]	YES
KP808_00505	154	1	154	SOS42328.1	184	31	184	99	0.99	0	154	314	5e-108	GNAT family acetyltransferase [Pseudomonas syringae]	YES
KP808_00505	154	1	154	EFW82552.1	154	1	154	98	0.99	0	154	312	8e-108	acetyltransferase [Pseudomonas savastanoi pv. glycinea str. B076] [Pseudomonas savastanoi]	YES
KP808_00505	154	1	154	RMM58978.1	184	31	184	98	0.99	0	154	311	4e-107	Acetyltransferase [Pseudomonas savastanoi pv. glycinea] [Pseudomonas savastanoi]	YES
KP808_00505	154	1	154	WP_122390358.1	154	1	154	97	0.98	0	154	310	1e-106	GNAT family N-acetyltransferase [Pseudomonas savastanoi]	YES
KP808_00505	154	4	154	AAZ34324.1	151	1	151	97	0.99	0	151	305	8e-105	acetyltransferase, GNAT family [Pseudomonas savastanoi pv. phaseolicola 1448A] [Pseudomonas savastanoi]	YES
KP808_00505	154	1	154	WP_024640058.1	154	1	154	93	0.96	0	154	298	3e-102	GNAT family N-acetyltransferase [Pseudomonas syringae]	YES
KP808_00505	154	1	154	WP_065348786.1	154	1	154	91	0.95	0	154	296	3e-101	GNAT family N-acetyltransferase [Pseudomonas cerasi]	YES
KP808_00505	154	1	154	WP_024682713.1	154	1	154	90	0.95	0	154	294	2e-100	GNAT family N-acetyltransferase [Pseudomonas syringae]	YES
KP808_00505	154	1	154	CZT26579.1	182	29	182	91	0.95	0	154	294	3e-100	GNAT family acetyltransferase [Pseudomonas cerasi]	YES
KP808_00505	154	1	154	WP_057407510.1	154	1	154	90	0.95	0	154	293	4e-100	GNAT family N-acetyltransferase [Pseudomonas syringae]	YES
KP808_00505	154	1	154	ELS39865.1	184	31	184	90	0.95	0	154	293	1e-99	GNAT family acetyltransferase [Pseudomonas syringae pv. syringae B64] [Pseudomonas syringae]	YES
KP808_00505	154	1	154	SFH69546.1	184	31	184	90	0.95	0	154	292	2e-99	Acetyltransferase (GNAT) domain-containing protein [Pseudomonas syringae]	YES
KP808_00505	154	1	154	WP_110768159.1	154	1	154	89	0.94	0	154	290	9e-99	GNAT family N-acetyltransferase [Pseudomonas syringae]	YES
KP808_00505	154	1	154	WP_096129930.1	154	1	154	90	0.94	0	154	289	2e-98	GNAT family N-acetyltransferase [Pseudomonas congelans]	YES
KP808_00505	154	1	154	WP_096101812.1	154	1	154	90	0.94	0	154	287	7e-98	GNAT family N-acetyltransferase [Pseudomonas congelans]	YES
KP808_00505	154	1	147	WP_073169779.1	148	1	147	90	0.95	0	147	280	5e-95	GNAT family N-acetyltransferase [Pseudomonas asturiensis]	YES
KP808_00505	154	1	147	PTW14503.1	148	1	147	81	0.89	0	147	251	1e-83	acetyltransferase (GNAT) family protein [Pseudomonas sp. GV012]	YES
KP808_00505	154	1	145	PMY51019.1	148	1	145	83	0.88	0	145	250	2e-83	N-acetyltransferase [Pseudomonas sp. FW305-53]	YES
KP808_00510	239	1	239	SFH31055.1	239	1	239	87	0.94	0	239	427	3e-150	Ribosomal protein L7/L12 [Pseudomonas syringae]	YES
KP808_00510	239	1	239	WP_108119557.1	239	1	239	75	0.85	0	239	344	2e-117	MULTISPECIES: SMI1/KNR4 family protein [unclassified Pseudomonas]	YES
KP808_00510	239	1	239	WP_161468046.1	239	1	239	69	0.8	0	239	338	5e-115	ribosomal protein L7/L12 [Pseudomonas syringae]	YES
KP808_00510	239	18	239	WP_080271776.1	222	1	222	69	0.81	0	222	315	2e-106	SMI1/KNR4 family protein [Pseudomonas syringae]	YES
KP808_00510	239	18	239	AAO54210.1	222	1	222	70	0.8	0	222	315	2e-106	conserved domain protein [Pseudomonas syringae pv. tomato str. DC3000] [Pseudomonas syringae]	YES
KP808_00510	239	6	237	SDP33757.1	246	12	243	62	0.77	0	232	299	9e-100	Ribosomal protein L7/L12 C-terminal domain-containing protein [Phyllobacterium sp. OV277]	YES
KP808_00510	239	18	164	WP_122299145.1	147	1	147	74	0.84	0	147	238	8e-77	SMI1/KNR4 family protein, partial [Pseudomonas syringae]	YES
KP808_00510	239	6	239	WP_164593304.1	284	45	279	47	0.65	0	235	214	7e-66	SMI1/KNR4 family protein [Rhizobium leguminosarum]	YES
KP808_00510	239	7	239	WP_167234180.1	248	15	246	43	0.6	0.01	234	188	5e-56	ribosomal protein L7/L12 [Burkholderia sp. Ap-962]	YES
KP808_00510	239	7	239	WP_146128394.1	245	12	243	43	0.61	0.02	235	187	2e-55	ribosomal protein L7/L12 [Burkholderia gladioli]	YES
KP808_00510	239	7	239	TWC58971.1	245	12	243	42	0.6	0.01	234	184	1e-54	ribosomal L7/L12-like protein [Burkholderia sp. SJZ089]	YES
KP808_00510	239	7	239	WP_146127995.1	245	12	243	42	0.6	0.02	235	184	3e-54	ribosomal protein L7/L12 [Burkholderia gladioli]	YES
KP808_00510	239	7	239	SQA87470.1	245	12	243	42	0.6	0.02	235	183	5e-54	Uncharacterised protein [Burkholderia gladioli]	YES
KP808_00510	239	3	239	WP_068685433.1	253	12	248	42	0.59	0	237	169	3e-48	SMI1/KNR4 family protein [Paenibacillus oryzae]	YES
KP808_00510	239	8	238	WP_103676006.1	355	10	239	42	0.56	0.01	232	170	9e-48	SMI1/KNR4 family protein [Superficieibacter electus]	YES
KP808_00510	239	8	237	WP_073079685.1	238	8	235	35	0.57	0.02	231	161	2e-45	SMI1/KNR4 family protein [Chitinophaga jiangningensis]	NO
KP808_00510	239	21	237	VFS62111.1	336	1	215	41	0.58	0.01	217	161	2e-44	Uncharacterised protein [Leminorella grimontii]	YES
KP808_00510	239	8	234	WP_089918332.1	239	9	232	37	0.52	0.01	227	146	1e-39	SMI1/KNR4 family protein [Chitinophaga rupis]	NO
KP808_00510	239	16	239	WP_148707189.1	226	3	223	33	0.51	0.03	226	127	1e-32	ribosomal protein L7/L12 [Chitinophaga skermanii]	NO
KP808_00510	239	6	236	WP_052769398.1	370	137	366	32	0.53	0	231	131	1e-32	SMI1/KNR4 family protein [Chryseobacterium indologenes]	NO
KP808_00515	156	36	124	BAC89507.1	156	60	147	40	0.56	0.01	89	73.9	1e-13	glr1566 [Gloeobacter violaceus PCC 7421] [Gloeobacter violaceus]	YES
KP808_00515	156	18	124	SUJ25595.1	153	5	125	30	0.48	0.13	122	70.1	4e-12	Uncharacterised protein [Sphingobacterium spiritivorum]	NO
KP808_00515	156	21	128	SUU86828.1	138	2	114	33	0.48	0.06	114	67.4	2e-11	Uncharacterised protein [Aminobacter aminovorans]	NO
KP808_00515	156	18	124	VTR52763.1	153	5	125	26	0.47	0.13	122	63.5	1e-09	Uncharacterised protein [Sphingobacterium thalpophilum]	NO
KP808_00520	515	1	515	RMN54557.1	540	26	540	99	0.99	0	515	1006	0.0	Poly [Pseudomonas amygdali pv. hibisci] [Pseudomonas amygdali]	YES
KP808_00520	515	1	515	WP_057403964.1	515	1	515	99	0.99	0	515	1005	0.0	calcium-binding protein [Pseudomonas amygdali]	YES
KP808_00520	515	1	515	KPY78672.1	538	24	538	99	0.99	0	515	1005	0.0	Poly [Pseudomonas amygdali pv. tabaci] [Pseudomonas amygdali]	YES
KP808_00520	515	1	515	KEZ25354.1	515	1	515	99	0.99	0	515	1004	0.0	calcium-binding protein [Pseudomonas amygdali pv. tabaci str. 6605] [Pseudomonas amygdali]	YES
KP808_00520	515	1	515	WP_058401808.1	515	1	515	99	0.99	0	515	1003	0.0	calcium-binding protein [Pseudomonas savastanoi]	YES
KP808_00520	515	1	515	WP_044345331.1	515	1	515	99	0.99	0	515	1003	0.0	calcium-binding protein [Pseudomonas meliae]	YES
KP808_00520	515	1	515	WP_161429521.1	515	1	515	99	0.99	0	515	1003	0.0	calcium-binding protein [Pseudomonas syringae]	YES
KP808_00520	515	1	515	KTC54973.1	515	1	515	99	0.99	0	515	1003	0.0	calcium-binding protein [Pseudomonas syringae ICMP 19498] [Pseudomonas syringae]	YES
KP808_00520	515	1	515	WP_134931403.1	515	1	515	99	0.99	0	515	1003	0.0	calcium-binding protein [Pseudomonas amygdali]	YES
KP808_00520	515	1	515	KPX69659.1	515	1	515	99	0.99	0	515	1003	0.0	Poly [Pseudomonas amygdali pv. lachrymans] [Pseudomonas amygdali]	YES
KP808_00520	515	1	515	KPY53370.1	540	26	540	99	0.99	0	515	1003	0.0	Poly [Pseudomonas syringae pv. rhaphiolepidis] [Pseudomonas syringae]	YES
KP808_00520	515	1	515	KPY11393.1	538	24	538	99	0.99	0	515	1002	0.0	Poly [Pseudomonas savastanoi pv. phaseolicola] [Pseudomonas savastanoi]	YES
KP808_00520	515	1	515	WP_005745759.1	515	1	515	99	0.99	0	515	1002	0.0	calcium-binding protein [Pseudomonas amygdali]	YES
KP808_00520	515	1	515	RMP36035.1	538	24	538	99	0.99	0	515	1002	0.0	Poly [Pseudomonas amygdali pv. lachrymans] [Pseudomonas amygdali]	YES
KP808_00520	515	1	515	WP_057456285.1	515	1	515	99	0.99	0	515	1002	0.0	calcium-binding protein [Pseudomonas savastanoi]	YES
KP808_00520	515	1	515	AAZ36271.1	515	1	515	99	0.99	0	515	1001	0.0	Poly(beta-D-mannuronate) C5 epimerase 3 (Mannuronanepimerase 3) [Pseudomonas savastanoi pv. phaseolicola 1448A] [Pseudomonas savastanoi]	YES
KP808_00520	515	1	515	WP_096107680.1	515	1	515	99	0.99	0	515	1001	0.0	calcium-binding protein [Pseudomonas syringae]	YES
KP808_00520	515	1	515	WP_044324535.1	515	1	515	99	0.99	0	515	1001	0.0	calcium-binding protein [Pseudomonas amygdali]	YES
KP808_00520	515	1	515	RMP75985.1	515	1	515	99	0.99	0	515	1001	0.0	Poly [Pseudomonas syringae pv. actinidiae] [Pseudomonas syringae]	YES
KP808_00520	515	1	515	KWS44770.1	515	1	515	99	0.99	0	515	1001	0.0	calcium-binding protein [Pseudomonas syringae pv. rhaphiolepidis] [Pseudomonas syringae]	YES
KP808_00525	121	1	121	WP_057403422.1	121	1	121	100	1	0	121	245	4e-82	DNA binding protein [Pseudomonas amygdali]	YES
KP808_00525	121	1	121	AAZ35766.1	121	1	121	99	1	0	121	244	1e-81	H-NS [Pseudomonas savastanoi pv. phaseolicola 1448A] [Pseudomonas savastanoi]	YES
KP808_00525	121	1	121	KTC54972.1	121	1	121	99	1	0	121	243	2e-81	transcriptional regulator [Pseudomonas syringae ICMP 19498] [Pseudomonas syringae]	YES
KP808_00525	121	1	121	WP_044320088.1	121	1	121	98	1	0	121	243	3e-81	DNA binding protein [Pseudomonas amygdali]	YES
KP808_00525	121	1	121	KPW16430.1	121	1	121	98	1	0	121	242	5e-81	H-NS-like protein [Pseudomonas amygdali pv. aesculi] [Pseudomonas amygdali]	YES
KP808_00525	121	1	121	KEZ25353.1	121	1	121	98	1	0	121	241	1e-80	transcriptional regulator [Pseudomonas amygdali pv. tabaci str. 6605] [Pseudomonas amygdali]	YES
KP808_00525	121	1	121	WP_005745758.1	121	1	121	97	0.99	0	121	239	6e-80	DNA binding protein [Pseudomonas amygdali]	YES
KP808_00525	121	1	121	WP_054986927.1	121	1	121	97	0.98	0	121	238	1e-79	DNA binding protein [Pseudomonas syringae group genomosp. 7] [Pseudomonas syringae]	YES
KP808_00525	121	1	121	WP_055009982.1	121	1	121	96	0.98	0	121	236	1e-78	DNA binding protein [Pseudomonas caricapapayae]	YES
KP808_00525	121	1	121	WP_122387071.1	121	1	121	96	0.98	0	121	236	1e-78	DNA binding protein [Pseudomonas syringae group genomosp. 7] [Pseudomonas syringae]	YES
KP808_00525	121	1	121	WP_122391405.1	121	1	121	96	0.98	0	121	235	2e-78	DNA binding protein [Pseudomonas syringae group genomosp. 7] [Pseudomonas syringae]	YES
KP808_00525	121	1	121	WP_099315859.1	124	1	121	93	0.98	0	121	232	5e-77	DNA binding protein [Pseudomonas syringae]	YES
KP808_00525	121	1	121	WP_024681678.1	121	1	121	93	0.96	0	121	229	7e-76	MULTISPECIES: DNA binding protein [Pseudomonas syringae group] [Pseudomonas syringae]	YES
KP808_00525	121	1	121	KWS61872.1	121	1	121	92	0.96	0	121	228	1e-75	transcriptional regulator [Pseudomonas amygdali pv. morsprunorum] [Pseudomonas amygdali]	YES
KP808_00525	121	1	121	RMP18191.1	127	7	127	92	0.96	0	121	228	3e-75	H-NS-like protein [Pseudomonas syringae pv. delphinii] [Pseudomonas syringae]	YES
KP808_00525	121	1	121	WP_057435487.1	121	1	121	92	0.96	0	121	227	4e-75	DNA binding protein [Pseudomonas syringae group genomosp. 3] [Pseudomonas syringae]	YES
KP808_00525	121	1	121	KFE46849.1	121	1	121	91	0.96	0	121	226	1e-74	transcriptional regulator [Pseudomonas congelans]	YES
KP808_00525	121	1	121	WP_122285245.1	121	1	121	91	0.95	0	121	225	2e-74	DNA binding protein [Pseudomonas syringae group genomosp. 3] [Pseudomonas syringae]	YES
KP808_00525	121	1	121	WP_122460953.1	121	1	121	91	0.94	0	121	225	3e-74	DNA binding protein [Pseudomonas viridiflava]	YES
KP808_00525	121	1	121	WP_058428095.1	121	1	121	90	0.95	0	121	224	4e-74	DNA binding protein [Pseudomonas syringae]	YES
KP808_00530	99	1	99	SQF97778.1	99	1	99	82	0.91	0	99	173	2e-54	Uncharacterised protein [Paucimonas lemoignei]	YES
KP808_00530	99	1	99	VTQ98863.1	99	1	99	81	0.88	0	99	170	5e-53	Uncharacterised protein [Pseudomonas synxantha]	YES
KP808_00530	99	1	99	VEF10825.1	98	1	98	77	0.89	0.01	99	160	3e-49	Uncharacterised protein [Pseudomonas fluorescens]	YES
KP808_00535	295	1	295	WP_060708486.1	295	1	295	98	0.99	0	295	595	0.0	SDR family oxidoreductase [Pseudomonas syringae]	YES
KP808_00535	295	1	295	WP_099266815.1	295	1	295	98	0.99	0	295	595	0.0	SDR family oxidoreductase [Pseudomonas syringae]	YES
KP808_00535	295	1	294	EGH24521.1	295	1	294	98	0.99	0	294	594	0.0	NAD-dependent epimerase/dehydratase [Pseudomonas amygdali pv. mori str. 301020] [Pseudomonas amygdali]	YES
KP808_00535	295	1	294	WP_057423847.1	295	1	294	97	0.98	0	294	592	0.0	SDR family oxidoreductase [Pseudomonas amygdali]	YES
KP808_00535	295	1	294	KPW68766.1	297	3	296	97	0.98	0	294	592	0.0	NAD-dependent epimerase/dehydratase [Pseudomonas syringae pv. broussonetiae] [Pseudomonas syringae]	YES
KP808_00535	295	1	294	KWT05284.1	295	1	294	97	0.98	0	294	592	0.0	NAD-dependent dehydratase [Pseudomonas syringae pv. broussonetiae] [Pseudomonas syringae]	YES
KP808_00535	295	1	292	WP_096120420.1	292	1	292	98	0.99	0	292	592	0.0	SDR family oxidoreductase [Pseudomonas syringae]	YES
KP808_00535	295	1	294	WP_161429522.1	295	1	294	98	0.99	0	294	591	0.0	NAD-dependent epimerase/dehydratase family protein [Pseudomonas syringae]	YES
KP808_00535	295	1	294	WP_128774515.1	295	1	294	97	0.99	0	294	590	0.0	SDR family oxidoreductase [Pseudomonas syringae]	YES
KP808_00535	295	1	294	WP_065348791.1	295	1	294	97	0.98	0	294	588	0.0	SDR family oxidoreductase [Pseudomonas cerasi]	YES
KP808_00535	295	1	292	WP_003435095.1	292	1	292	98	0.99	0	292	585	0.0	SDR family oxidoreductase [Pseudomonas syringae]	YES
KP808_00535	295	1	295	KPY27794.1	305	11	305	96	0.98	0	295	584	0.0	NAD-dependent epimerase/dehydratase [Pseudomonas syringae pv. papulans] [Pseudomonas syringae]	YES
KP808_00535	295	1	292	WP_096127987.1	292	1	292	98	0.98	0	292	584	0.0	SDR family oxidoreductase [Pseudomonas syringae]	YES
KP808_00535	295	1	294	WP_151342115.1	295	1	294	97	0.97	0	294	583	0.0	SDR family oxidoreductase [Pseudomonas syringae]	YES
KP808_00535	295	1	295	WP_044310387.1	295	1	295	96	0.98	0	295	583	0.0	SDR family oxidoreductase [Pseudomonas syringae]	YES
KP808_00535	295	1	294	WP_058397882.1	295	1	294	96	0.98	0	294	583	0.0	SDR family oxidoreductase [Pseudomonas syringae]	YES
KP808_00535	295	1	292	WP_080479972.1	292	1	292	97	0.98	0	292	582	0.0	SDR family oxidoreductase [Pseudomonas syringae]	YES
KP808_00535	295	1	292	KTC00697.1	292	1	292	97	0.98	0	292	582	0.0	NAD-dependent dehydratase [Pseudomonas sp. ICMP 10191]	YES
KP808_00535	295	1	291	WP_129484500.1	292	1	291	98	0.98	0	291	581	0.0	SDR family oxidoreductase [Pseudomonas syringae]	YES
KP808_00535	295	1	291	WP_054082326.1	292	1	291	98	0.99	0	291	581	0.0	SDR family oxidoreductase [Pseudomonas syringae]	YES
KP808_00540	273	1	272	ALE00718.1	273	1	272	100	1	0	272	556	0.0	XRE family transcriptional regulator [Pseudomonas syringae UMAF0158] [Pseudomonas syringae]	YES
KP808_00540	273	1	272	WP_103735990.1	273	1	272	99	1	0	272	555	0.0	helix-turn-helix domain-containing protein [Pseudomonas syringae]	YES
KP808_00540	273	1	272	WP_058397881.1	273	1	272	99	0.99	0	272	555	0.0	helix-turn-helix domain-containing protein [Pseudomonas syringae]	YES
KP808_00540	273	1	272	WP_096105478.1	273	1	272	99	0.99	0	272	554	0.0	helix-turn-helix domain-containing protein [Pseudomonas syringae]	YES
KP808_00540	273	1	272	WP_003435093.1	273	1	272	99	0.99	0	272	554	0.0	helix-turn-helix domain-containing protein [Pseudomonas syringae]	YES
KP808_00540	273	1	272	TRN84925.1	273	1	272	99	0.99	0	272	554	0.0	XRE family transcriptional regulator [Pseudomonas syringae pv. syringae] [Pseudomonas syringae]	YES
KP808_00540	273	1	272	WP_057423846.1	273	1	272	99	0.99	0	272	554	0.0	helix-turn-helix domain-containing protein [Pseudomonas amygdali]	YES
KP808_00540	273	1	272	EGH24522.1	273	1	272	99	0.99	0	272	553	0.0	DNA-binding protein [Pseudomonas amygdali pv. mori str. 301020] [Pseudomonas amygdali]	YES
KP808_00540	273	1	272	WP_072365235.1	273	1	272	99	0.99	0	272	553	0.0	helix-turn-helix domain-containing protein [Pseudomonas sp. NFACC10-1]	YES
KP808_00540	273	1	272	WP_065348792.1	273	1	272	99	0.99	0	272	551	0.0	helix-turn-helix domain-containing protein [Pseudomonas cerasi]	YES
KP808_00540	273	1	272	WP_122267423.1	273	1	272	99	0.99	0	272	551	0.0	helix-turn-helix domain-containing protein [Pseudomonas syringae]	YES
KP808_00540	273	1	272	ALU58440.1	273	1	272	99	0.99	0	272	549	0.0	XRE family transcriptional regulator [Pseudomonas syringae pv. lapsa] [Pseudomonas syringae]	YES
KP808_00540	273	1	272	KEZ74687.1	273	1	272	99	0.99	0	272	549	0.0	XRE family transcriptional regulator [Pseudomonas syringae pv. syringae FF5] [Pseudomonas syringae]	YES
KP808_00540	273	1	272	PBP68504.1	273	1	272	98	0.99	0	272	549	0.0	transcriptional regulator [Pseudomonas syringae]	YES
KP808_00540	273	1	272	WP_003413924.1	273	1	272	99	0.99	0	272	548	0.0	helix-turn-helix domain-containing protein [Pseudomonas syringae]	YES
KP808_00540	273	1	272	KTC02363.1	273	1	272	98	0.99	0	272	548	0.0	XRE family transcriptional regulator [Pseudomonas syringae ICMP 11168] [Pseudomonas syringae]	YES
KP808_00540	273	1	272	WP_004408861.1	273	1	272	98	0.99	0	272	547	0.0	helix-turn-helix domain-containing protein [Pseudomonas syringae]	YES
KP808_00540	273	1	272	WP_103690179.1	273	1	272	98	0.99	0	272	546	0.0	helix-turn-helix domain-containing protein [Pseudomonas syringae]	YES
KP808_00540	273	1	272	WP_074996738.1	273	1	272	99	0.99	0	272	546	0.0	helix-turn-helix domain-containing protein [Pseudomonas syringae]	YES
KP808_00540	273	1	272	WP_122232845.1	273	1	272	98	0.99	0	272	546	0.0	helix-turn-helix domain-containing protein [Pseudomonas syringae]	YES
KP808_00545	224	1	224	WP_005745756.1	224	1	224	100	1	0	224	455	7e-162	HAD family hydrolase [Pseudomonas amygdali]	YES
KP808_00545	224	1	224	RMT10942.1	245	22	245	100	1	0	224	456	7e-162	HAD family hydrolase [Pseudomonas amygdali pv. lachrymans] [Pseudomonas amygdali]	YES
KP808_00545	224	1	224	WP_054995060.1	224	1	224	99	1	0	224	454	2e-161	HAD family hydrolase [Pseudomonas ficuserectae]	YES
KP808_00545	224	1	224	ARD14417.1	224	1	224	99	0.99	0	224	451	2e-160	haloacid dehalogenase [Pseudomonas savastanoi pv. savastanoi NCPPB 3335] [Pseudomonas savastanoi]	YES
KP808_00545	224	1	224	KPY53338.1	246	23	246	99	0.99	0	224	451	6e-160	HAD-superfamily hydrolase, subfamily IA [Pseudomonas syringae pv. rhaphiolepidis] [Pseudomonas syringae]	YES
KP808_00545	224	1	224	WP_122269677.1	224	1	224	99	0.99	0	224	450	6e-160	HAD family hydrolase [Pseudomonas savastanoi]	YES
KP808_00545	224	1	224	WP_057421360.1	224	1	224	99	0.99	0	224	449	1e-159	HAD family hydrolase [Pseudomonas amygdali]	YES
[truncated: 93,409 more rows]
