# Supplementary material for: Complete genome sequence of the kiwifruit bacterial canker pathogen Pseudomonas savastanoi strain MHT1
Source: BMC Microbiol. 2022 Feb 4;22:44. doi: 10.1186/s12866-022-02459-4 (PMC8815115; doi:10.1186/s12866-022-02459-4)
Supplement: Supplementary file 1 — Additional file 1: Table S1. List of blast with Non-Redundant Protein Database (NR) of strain MHT1. Table S2. List of four representative sequenced strains of P. savastanoi. Table S3. List of identified genes related to type III effectors and the type III secretion system in the MHT1 genome. Table S4. List of genes in genomic islands (GIs) of the MHT1 genome. Table S5. Identification of prophages in the MHT1 genome. Table S6. List of genomic islands (GIs) identified in the MHT1 genome. Table S7. Identification of antibiotic resistance genes (ARGs) in the MHT1 genome. Table S8. List of genes with a Ka/Ks values greater than 0.5. Figure S1. The Molecular identification of strain MHT1. A and B, the PCR products of the 16S rDNA and SyrB gene. M: Marker DNA; 1–5, five duplicate samples. C and D, the PCR products in A and B were retrieved and sequenced. Phylogenetic trees were constructed by using software MEGA7.0, according to (NJ) neighbor joining method, the bootstrap replications are 1000. Figure S2. Summary of species distribution of homologs in the Non-Redundant Protein Database (NR). Distribution of different homologous genes, as determined by the NR database. The number of genes involved in the corresponding families is given in parentheses after the species name. Figure S3. The hot-map of average nucleotide identity (ANI) between the strain MHT1 and other four strains. Based on the completion of collinearity alignment, pyani [10] was used to calculate the average nucleotide homology of two genome alignment regions between the target genome and the reference related genome. Figure S4. Classification of CAZymes by the Carbohydrate-Active enZYmes Database. The horizontal axis represents the function classification of enzymes, and the vertical axis represents the number of encoding genes included in the classification. [file 12866_2022_2459_MOESM1_ESM.zip › Table S3.xls]

GeneID	Symbol	Type	Nr	Pathway	KO
KP808_05995	--	III	type III secretion protein [Pseudomonas syringae ICMP 19498] [Pseudomonas syringae]	--	--
KP808_06000	yscJ	III	Type III secretion component protein HrcJ [Pseudomonas syringae pv. actinidiae] [Pseudomonas syringae]	ko03070//Bacterial secretion system//Membrane transport//Environmental Information Processing	K03222//yscJ; type III secretion protein J
KP808_06005	--	III	type III secretion protein [Pseudomonas syringae ICMP 19498] [Pseudomonas syringae]	--	--
KP808_06010	--	III	type III secretion system stator protein SctL [Pseudomonas savastanoi]	ko03070//Bacterial secretion system//Membrane transport//Environmental Information Processing	K03223//yscL; type III secretion protein L
KP808_06025	sctC	III	Type III outer membrane protein HrcC [Pseudomonas viridiflava]	ko03070//Bacterial secretion system//Membrane transport//Environmental Information Processing	K03219//yscC; type III secretion protein C
KP808_06040	yscU	III	Type III secretion component protein HrcU [Pseudomonas syringae pv. castaneae] [Pseudomonas syringae]	ko03070//Bacterial secretion system//Membrane transport//Environmental Information Processing	K03229//yscU; type III secretion protein U
KP808_06045	--	III	type III secretion system export apparatus subunit SctT [Pseudomonas savastanoi]	ko03070//Bacterial secretion system//Membrane transport//Environmental Information Processing	K03228//yscT; type III secretion protein T
KP808_06050	yscS	III	HrcS [Pseudomonas savastanoi pv. phaseolicola] [Pseudomonas savastanoi]	ko03070//Bacterial secretion system//Membrane transport//Environmental Information Processing	K03227//yscS; type III secretion protein S
KP808_06055	hrpW	III	Type III secretion system inner membrane protein [Pseudomonas syringae pv. castaneae] [Pseudomonas syringae]	ko03070//Bacterial secretion system//Membrane transport//Environmental Information Processing	K03226//yscR; type III secretion protein R
KP808_06060	hrcQb	III	type III secretion system protein [Pseudomonas savastanoi]	ko03070//Bacterial secretion system//Membrane transport//Environmental Information Processing	K03225//yscQ; type III secretion protein Q
KP808_06065	hrcQa	III	Type III secretion protein HrcQa [Pseudomonas amygdali pv. photiniae] [Pseudomonas amygdali]	ko03070//Bacterial secretion system//Membrane transport//Environmental Information Processing	K03225//yscQ; type III secretion protein Q
KP808_06080	hrcN	III	Type III secretion component protein HrcN [Pseudomonas syringae pv. actinidiae] [Pseudomonas syringae]	ko03070//Bacterial secretion system//Membrane transport//Environmental Information Processing	K03224//yscN; ATP synthase in type III secretion protein N [EC:7.4.2.8]
KP808_06085	--	III	type III secretion system inner membrane ring subunit SctD [Pseudomonas savastanoi]	--	K03220//yscD; type III secretion protein D
KP808_06090	hrpI	III	Type III secretion component protein HrcV [Pseudomonas amygdali pv. sesami] [Pseudomonas amygdali]	ko03070//Bacterial secretion system//Membrane transport//Environmental Information Processing	K03230//yscV; type III secretion protein V
KP808_06095	hrpJ	III	type III secretion protein HrpJ [Pseudomonas sp. ICMP 3272]	ko03070//Bacterial secretion system//Membrane transport//Environmental Information Processing	K04058//yscW; type III secretion protein W
KP808_11295	--	III	tetratricopeptide repeat protein [Pseudomonas savastanoi]	--	K04060//yscY; type III secretion protein Y
KP808_11300	lcrD	III	type III secretion protein [Pseudomonas syringae ICMP 19498] [Pseudomonas syringae]	ko03070//Bacterial secretion system//Membrane transport//Environmental Information Processing	K03230//yscV; type III secretion protein V
KP808_11320	--	III	type III secretion protein [Pseudomonas syringae ICMP 19498] [Pseudomonas syringae]	--	--
KP808_11335	nolT	III	EscJ/YscJ/HrcJ family type III secretion inner membrane ring protein [Pseudomonas amygdali pv. morsprunorum] [Pseudomonas amygdali]	ko03070//Bacterial secretion system//Membrane transport//Environmental Information Processing	K03222//yscJ; type III secretion protein J
KP808_11345	--	III	Type III secretion system cytoplasmic protein [Pseudomonas syringae pv. actinidiae] [Pseudomonas syringae]	ko03070//Bacterial secretion system//Membrane transport//Environmental Information Processing	K03223//yscL; type III secretion protein L
KP808_11350	yscN	III	Type III secretion component [Pseudomonas syringae pv. actinidiae] [Pseudomonas syringae]	ko03070//Bacterial secretion system//Membrane transport//Environmental Information Processing	K03224//yscN; ATP synthase in type III secretion protein N [EC:7.4.2.8]
KP808_11360	NGR_a00620	III	type III secretion component [Pseudomonas amygdali pv. aesculi str. 0893_23] [Pseudomonas amygdali]	ko03070//Bacterial secretion system//Membrane transport//Environmental Information Processing	K03225//yscQ; type III secretion protein Q
KP808_11365	NGR_a00610	III	EscR/YscR/HrcR family type III secretion system export apparatus protein [Pseudomonas amygdali pv. lachrymans] [Pseudomonas amygdali]	ko03070//Bacterial secretion system//Membrane transport//Environmental Information Processing	K03226//yscR; type III secretion protein R
KP808_11370	--	III	EscS/YscS/HrcS family type III secretion system export apparatus protein [Pseudomonas savastanoi pv. savastanoi NCPPB 3335] [Pseudomonas savastanoi]	ko03070//Bacterial secretion system//Membrane transport//Environmental Information Processing	K03227//yscS; type III secretion protein S
KP808_11375	NGR_a00590	III	type III secretion system export apparatus subunit SctT [Pseudomonas amygdali]	ko03070//Bacterial secretion system//Membrane transport//Environmental Information Processing	K03228//yscT; type III secretion protein T
KP808_11380	NGR_a00580	III	type III secretion component [Pseudomonas amygdali pv. aesculi str. 0893_23] [Pseudomonas amygdali]	ko03070//Bacterial secretion system//Membrane transport//Environmental Information Processing	K03229//yscU; type III secretion protein U
