# Supplementary material for: Complete genome sequence of the kiwifruit bacterial canker pathogen Pseudomonas savastanoi strain MHT1
Source: BMC Microbiol. 2022 Feb 4;22:44. doi: 10.1186/s12866-022-02459-4 (PMC8815115; doi:10.1186/s12866-022-02459-4)
Supplement: Supplementary file 1 — Additional file 1: Table S1. List of blast with Non-Redundant Protein Database (NR) of strain MHT1. Table S2. List of four representative sequenced strains of P. savastanoi. Table S3. List of identified genes related to type III effectors and the type III secretion system in the MHT1 genome. Table S4. List of genes in genomic islands (GIs) of the MHT1 genome. Table S5. Identification of prophages in the MHT1 genome. Table S6. List of genomic islands (GIs) identified in the MHT1 genome. Table S7. Identification of antibiotic resistance genes (ARGs) in the MHT1 genome. Table S8. List of genes with a Ka/Ks values greater than 0.5. Figure S1. The Molecular identification of strain MHT1. A and B, the PCR products of the 16S rDNA and SyrB gene. M: Marker DNA; 1–5, five duplicate samples. C and D, the PCR products in A and B were retrieved and sequenced. Phylogenetic trees were constructed by using software MEGA7.0, according to (NJ) neighbor joining method, the bootstrap replications are 1000. Figure S2. Summary of species distribution of homologs in the Non-Redundant Protein Database (NR). Distribution of different homologous genes, as determined by the NR database. The number of genes involved in the corresponding families is given in parentheses after the species name. Figure S3. The hot-map of average nucleotide identity (ANI) between the strain MHT1 and other four strains. Based on the completion of collinearity alignment, pyani [10] was used to calculate the average nucleotide homology of two genome alignment regions between the target genome and the reference related genome. Figure S4. Classification of CAZymes by the Carbohydrate-Active enZYmes Database. The horizontal axis represents the function classification of enzymes, and the vertical axis represents the number of encoding genes included in the classification. [file 12866_2022_2459_MOESM1_ESM.zip › Table S4.xls]

GI_ID	Island start	Island end	Length	GeneID	Gene start	Gene end	Strand	Product
GI_1	2671995	2684292	12298	KP808_11600	2671995	2672177	-	hypothetical protein
GI_1	2671995	2684292	12298	KP808_11605	2672397	2673092	+	peptidase C39 family protein
GI_1	2671995	2684292	12298	KP808_11610	2673152	2674435	-	FAD-binding oxidoreductase
GI_1	2671995	2684292	12298	KP808_11625	2675472	2675804	+	hypothetical protein
GI_1	2671995	2684292	12298	KP808_11635	2678537	2678806	-	hypothetical protein
GI_1	2671995	2684292	12298	KP808_11640	2678803	2679231	-	hypothetical protein
GI_1	2671995	2684292	12298	KP808_11645	2679253	2679522	-	hypothetical protein
GI_1	2671995	2684292	12298	KP808_11650	2680151	2681107	-	site-specific integrase
GI_1	2671995	2684292	12298	KP808_11655	2681365	2682426	-	SDR family oxidoreductase
GI_1	2671995	2684292	12298	KP808_11660	2682545	2682907	-	NUDIX domain-containing protein
GI_1	2671995	2684292	12298	KP808_11665	2683216	2684292	-	NAD(P)-dependent alcohol dehydrogenase
GI_2	4954540	4969603	15064	KP808_20965	4954540	4955022	+	SsrA-binding protein SmpB
GI_2	4954540	4969603	15064	KP808_20970	4955312	4955596	+	hypothetical protein
GI_2	4954540	4969603	15064	KP808_20980	4956281	4957537	+	tyrosine-type recombinase/integrase
GI_2	4954540	4969603	15064	KP808_20985	4958491	4959303	+	integrase domain-containing protein
GI_2	4954540	4969603	15064	KP808_20990	4959519	4962698	-	type I restriction endonuclease subunit R
GI_2	4954540	4969603	15064	KP808_20995	4962714	4963964	-	restriction endonuclease subunit S
GI_2	4954540	4969603	15064	KP808_21000	4963961	4965520	-	type I restriction-modification system subunit M
GI_2	4954540	4969603	15064	KP808_21005	4966106	4967548	-	amidase
GI_2	4954540	4969603	15064	KP808_21010	4967610	4968542	-	transporter
GI_2	4954540	4969603	15064	KP808_21015	4968611	4969603	-	helix-turn-helix domain-containing protein
GI_3	5084720	5098505	13786	KP808_21505	5084720	5085862	+	endonuclease/exonuclease/phosphatase family protein
GI_3	5084720	5098505	13786	KP808_21510	5085912	5086322	+	hypothetical protein
GI_3	5084720	5098505	13786	KP808_21515	5086444	5087211	-	hypothetical protein
GI_3	5084720	5098505	13786	KP808_21520	5087517	5087765	+	hypothetical protein
GI_3	5084720	5098505	13786	KP808_21525	5088177	5089949	+	retron Ec67 family RNA-directed DNA polymerase/endonuclease
GI_3	5084720	5098505	13786	KP808_21530	5090722	5091216	-	hypothetical protein
GI_3	5084720	5098505	13786	KP808_21535	5091218	5092174	-	hypothetical protein
GI_3	5084720	5098505	13786	KP808_21540	5092382	5094916	-	ATP-dependent helicase HrpB
GI_3	5084720	5098505	13786	KP808_21545	5095036	5095911	-	J domain-containing protein
GI_3	5084720	5098505	13786	KP808_21550	5096333	5096956	-	glutathione S-transferase
GI_3	5084720	5098505	13786	KP808_21555	5097006	5097734	-	DKNYY domain-containing protein
GI_3	5084720	5098505	13786	KP808_21560	5098122	5098505	-	RidA family protein
GI_4	5686614	5751453	64840	KP808_24340	5686614	5687681	+	A/G-specific adenine glycosylase
GI_4	5686614	5751453	64840	KP808_24345	5687678	5687950	+	oxidative damage protection protein
GI_4	5686614	5751453	64840	KP808_24355	5688488	5688805	+	DUF4258 domain-containing protein
GI_4	5686614	5751453	64840	KP808_24360	5688802	5689245	+	transcriptional regulator
GI_4	5686614	5751453	64840	KP808_24365	5689426	5689704	+	hypothetical protein
GI_4	5686614	5751453	64840	KP808_24370	5690017	5691363	+	PAS domain-containing protein
GI_4	5686614	5751453	64840	KP808_24375	5691506	5691991	+	hypothetical protein
GI_4	5686614	5751453	64840	KP808_24380	5692049	5693440	-	GABA permease
GI_4	5686614	5751453	64840	KP808_24385	5693966	5694739	+	ABC transporter ATP-binding protein
GI_4	5686614	5751453	64840	KP808_24390	5694753	5695517	+	ABC transporter substrate-binding protein
GI_4	5686614	5751453	64840	KP808_24395	5695584	5696279	+	ABC transporter permease
GI_4	5686614	5751453	64840	KP808_24400	5696276	5696965	+	ABC transporter permease
GI_4	5686614	5751453	64840	KP808_24405	5696967	5698238	+	SAM-dependent methyltransferase
GI_4	5686614	5751453	64840	KP808_24410	5698534	5698857	-	hypothetical protein
GI_4	5686614	5751453	64840	KP808_24415	5699289	5700302	-	J domain-containing protein
GI_4	5686614	5751453	64840	KP808_24425	5701716	5702186	+	hypothetical protein
GI_4	5686614	5751453	64840	KP808_24430	5702675	5704240	+	SIR2 family protein
GI_4	5686614	5751453	64840	KP808_24435	5704322	5705734	+	hypothetical protein
GI_4	5686614	5751453	64840	KP808_24440	5705731	5706702	-	hypothetical protein
GI_4	5686614	5751453	64840	KP808_24445	5706675	5707385	-	hypothetical protein
GI_4	5686614	5751453	64840	KP808_24450	5707382	5707918	-	DNA-binding protein
GI_4	5686614	5751453	64840	KP808_24455	5707915	5708841	-	hypothetical protein
GI_4	5686614	5751453	64840	KP808_24460	5708838	5709437	-	phage tail assembly chaperone
GI_4	5686614	5751453	64840	KP808_24465	5709438	5711882	-	phage tail protein
GI_4	5686614	5751453	64840	KP808_24470	5711891	5712415	-	phage tail protein
GI_4	5686614	5751453	64840	KP808_24475	5712412	5713581	-	baseplate J/gp47 family protein
GI_4	5686614	5751453	64840	KP808_24480	5713578	5713895	-	DUF2590 family protein
GI_4	5686614	5751453	64840	KP808_24485	5713895	5716186	-	phage tail tape measure protein
GI_4	5686614	5751453	64840	KP808_24490	5716192	5716359	-	hypothetical protein
GI_4	5686614	5751453	64840	KP808_24495	5716356	5716646	-	putative phage tail assembly chaperone
GI_4	5686614	5751453	64840	KP808_24500	5716680	5717159	-	lysis protein
GI_4	5686614	5751453	64840	KP808_24505	5717156	5717683	-	lysozyme
GI_4	5686614	5751453	64840	KP808_24510	5717680	5717886	-	hypothetical protein
GI_4	5686614	5751453	64840	KP808_24515	5717883	5718095	-	TraR/DksA family transcriptional regulator
GI_4	5686614	5751453	64840	KP808_24520	5718095	5718547	-	DUF2597 family protein
GI_4	5686614	5751453	64840	KP808_24525	5718551	5719663	-	DUF2586 domain-containing protein
GI_4	5686614	5751453	64840	KP808_24530	5719678	5720346	-	phage virion morphogenesis protein
GI_4	5686614	5751453	64840	KP808_24535	5720336	5720779	-	phage tail protein
GI_4	5686614	5751453	64840	KP808_24540	5720776	5721237	-	head completion/stabilization protein
GI_4	5686614	5751453	64840	KP808_24545	5721273	5721554	+	hypothetical protein
GI_4	5686614	5751453	64840	KP808_24550	5721696	5722418	-	terminase
GI_4	5686614	5751453	64840	KP808_24555	5722415	5723437	-	phage major capsid protein, P2 family
GI_4	5686614	5751453	64840	KP808_24560	5723439	5724362	-	GPO family capsid scaffolding protein
GI_4	5686614	5751453	64840	KP808_24565	5724524	5726578	+	terminase family protein
GI_4	5686614	5751453	64840	KP808_24570	5726475	5727356	+	phage portal protein
GI_4	5686614	5751453	64840	KP808_24575	5727432	5727692	+	ogr/Delta-like zinc finger family protein
GI_4	5686614	5751453	64840	KP808_24580	5728020	5728349	-	helix-turn-helix domain-containing protein
GI_4	5686614	5751453	64840	KP808_24585	5728488	5728688	+	DNA-binding protein
GI_4	5686614	5751453	64840	KP808_24590	5728688	5729197	+	hypothetical protein
GI_4	5686614	5751453	64840	KP808_24595	5729194	5729559	+	hypothetical protein
GI_4	5686614	5751453	64840	KP808_24600	5729636	5729875	+	hypothetical protein
GI_4	5686614	5751453	64840	KP808_24605	5729872	5732565	+	toprim domain-containing protein
GI_4	5686614	5751453	64840	KP808_24610	5732588	5732983	+	hypothetical protein
GI_4	5686614	5751453	64840	KP808_24615	5733056	5733289	+	hypothetical protein
GI_4	5686614	5751453	64840	KP808_24620	5733366	5733578	+	hypothetical protein
GI_4	5686614	5751453	64840	KP808_24625	5733575	5734723	+	integrase
GI_4	5686614	5751453	64840	KP808_24630	5734733	5734978	-	hypothetical protein
GI_4	5686614	5751453	64840	KP808_24635	5734975	5735265	-	hypothetical protein
GI_4	5686614	5751453	64840	KP808_24640	5735427	5735645	-	hypothetical protein
GI_4	5686614	5751453	64840	KP808_24645	5736151	5736387	+	hypothetical protein
GI_4	5686614	5751453	64840	KP808_24650	5736397	5736708	+	hypothetical protein
GI_4	5686614	5751453	64840	KP808_24655	5736726	5737640	+	ImmA/IrrE family metallo-endopeptidase
GI_4	5686614	5751453	64840	KP808_24660	5738169	5739149	+	integrase domain-containing protein
GI_4	5686614	5751453	64840	KP808_24665	5739146	5739421	+	hypothetical protein
GI_4	5686614	5751453	64840	KP808_24670	5739732	5740604	+	hypothetical protein
GI_4	5686614	5751453	64840	KP808_24680	5744114	5744329	+	hypothetical protein
GI_4	5686614	5751453	64840	KP808_24685	5744442	5745008	+	nucleotidyltransferase family protein
GI_4	5686614	5751453	64840	KP808_24690	5745241	5745855	-	histidine phosphatase family protein
GI_4	5686614	5751453	64840	KP808_24695	5745959	5746300	-	hypothetical protein
GI_4	5686614	5751453	64840	KP808_24700	5746490	5746912	+	DUF1493 family protein
GI_4	5686614	5751453	64840	KP808_24705	5747464	5748549	+	type I restriction enzyme HsdR N-terminal domain-containing protein
GI_4	5686614	5751453	64840	KP808_24710	5748694	5749431	+	hypothetical protein
GI_4	5686614	5751453	64840	KP808_24715	5749442	5749915	-	GNAT family N-acetyltransferase
GI_4	5686614	5751453	64840	KP808_24720	5750014	5751453	-	putative DNA binding domain-containing protein
