# Supplementary material for: Complete genome sequence of the kiwifruit bacterial canker pathogen Pseudomonas savastanoi strain MHT1
Source: BMC Microbiol. 2022 Feb 4;22:44. doi: 10.1186/s12866-022-02459-4 (PMC8815115; doi:10.1186/s12866-022-02459-4)
Supplement: Supplementary file 1 — Additional file 1: Table S1. List of blast with Non-Redundant Protein Database (NR) of strain MHT1. Table S2. List of four representative sequenced strains of P. savastanoi. Table S3. List of identified genes related to type III effectors and the type III secretion system in the MHT1 genome. Table S4. List of genes in genomic islands (GIs) of the MHT1 genome. Table S5. Identification of prophages in the MHT1 genome. Table S6. List of genomic islands (GIs) identified in the MHT1 genome. Table S7. Identification of antibiotic resistance genes (ARGs) in the MHT1 genome. Table S8. List of genes with a Ka/Ks values greater than 0.5. Figure S1. The Molecular identification of strain MHT1. A and B, the PCR products of the 16S rDNA and SyrB gene. M: Marker DNA; 1–5, five duplicate samples. C and D, the PCR products in A and B were retrieved and sequenced. Phylogenetic trees were constructed by using software MEGA7.0, according to (NJ) neighbor joining method, the bootstrap replications are 1000. Figure S2. Summary of species distribution of homologs in the Non-Redundant Protein Database (NR). Distribution of different homologous genes, as determined by the NR database. The number of genes involved in the corresponding families is given in parentheses after the species name. Figure S3. The hot-map of average nucleotide identity (ANI) between the strain MHT1 and other four strains. Based on the completion of collinearity alignment, pyani [10] was used to calculate the average nucleotide homology of two genome alignment regions between the target genome and the reference related genome. Figure S4. Classification of CAZymes by the Carbohydrate-Active enZYmes Database. The horizontal axis represents the function classification of enzymes, and the vertical axis represents the number of encoding genes included in the classification. [file 12866_2022_2459_MOESM1_ESM.zip › Table S6.xls]

ID	Symbol	Nr-ID	Nr-Score	Nr-Evalue	Nr-annotation	Swissprot-ID	Swissprot-Score	Swissprot-Evalue	Swissprot-annotation	COG-Protein-or-Domain	COG-Score	COG-Evalue	COG-ID	COG-Function-Description	KO-ID	KEGG-Evalue	KEGG-Score	KEGG-Gene	Pathway	GO-BiologicalProcess	GO-MolecularFunction	GO-CellularComponent
KP808_22770	--	WP_058886492.1	336	1.00E-116	lysozyme [Pseudomonas savastanoi]	--	--	--	--	--	--	--	--	--	--	--	--	--	--	-	-	-
KP808_22775	10	KTC56276.1	366	4.00E-128	lysozyme [Pseudomonas syringae ICMP 19498] [Pseudomonas syringae]	sp|O64203|ENLYS_BPMD2	109	5.70E-23	sp|O64203|ENLYS_BPMD2 Endolysin A OS=Mycobacterium phage D29 OX=28369 GN=10 PE=1 SV=1	PA0629	167.2	4.10E-41	COG3179	Predicted chitinase	--	--	--	--	--	-	-	-
KP808_22780	--	RMQ10135.1	372	4.00E-130	Tail fiber assembly domain protein [Pseudomonas viridiflava]	--	--	--	--	--	--	--	--	--	--	--	--	--	--	-	-	-
KP808_22785	--	KTC56274.1	1254	0	phage tail protein [Pseudomonas syringae ICMP 19498] [Pseudomonas syringae]	--	--	--	--	RSc1921	163.3	2.00E-39	COG5301	Phage-related tail fibre protein	--	--	--	--	--	-	-	-
KP808_22790	--	KTC56273.1	407	1.00E-143	phage tail protein [Pseudomonas syringae ICMP 19498] [Pseudomonas syringae]	--	--	--	--	--	--	--	--	--	--	--	--	--	--	-	-	-
KP808_22795	jayE	WP_057403244.1	694	0	baseplate J/gp47 family protein [Pseudomonas amygdali]	sp|P75981|JAYE_ECOLI	178.3	1.50E-43	sp|P75981|JAYE_ECOLI Putative protein JayE OS=Escherichia coli (strain K12) OX=83333 GN=jayE PE=5 SV=1	ymfP	178.3	3.40E-44	COG3299	Uncharacterized homolog of phage Mu protein gp47	--	--	--	--	--	-	-	-
KP808_22800	--	EFW81974.1	263	4.00E-89	Phage GP46 [Pseudomonas savastanoi pv. glycinea str. B076] [Pseudomonas savastanoi]	--	--	--	--	YPO1249	92.8	7.20E-19	COG4381	Mu-like prophage protein gp46	--	--	--	--	--	-	-	-
KP808_22805	--	EFW81973.1	343	2.00E-119	Phage baseplate assembly protein V [Pseudomonas savastanoi pv. glycinea str. B076] [Pseudomonas savastanoi]	--	--	--	--	NMA1829	110.5	4.30E-24	COG4384	Mu-like prophage protein gp45	--	--	--	--	--	-	-	-
KP808_22810	--	KPB79423.1	775	0	Prophage PSPPH01 [Pseudomonas syringae pv. maculicola] [Pseudomonas syringae]	--	--	--	--	ECs4984	149.8	1.40E-35	COG4379	Mu-like prophage tail protein gpP	--	--	--	--	--	-	-	-
KP808_22815	--	EGH23894.1	931	0	prophage PSPPH01, DNA circulation protein [Pseudomonas amygdali pv. mori str. 301020] [Pseudomonas amygdali]	--	--	--	--	ECs4983	74.7	7.10E-13	COG4228	Mu-like prophage DNA circulation protein	--	--	--	--	--	-	-	-
KP808_22820	HAPgp23	RMP80639.1	1456	0	Phage tail tape measure protein, core region [Pseudomonas syringae pv. actinidiae] [Pseudomonas syringae]	sp|B0ZSH1|TMP_BPHA1	105.9	2.00E-21	sp|B0ZSH1|TMP_BPHA1 Probable tape measure protein OS=Halomonas phage phiHAP-1 (isolate -/Gulf of Mexico/-/2001) OX=1283337 GN=HAPgp23 PE=3 SV=1	--	--	--	--	--	--	--	--	--	--	-	-	-
KP808_22825	--	AAY39623.1	202	9.00E-66	sigma factor domain protein [Pseudomonas syringae pv. syringae B728a] [Pseudomonas syringae]	--	--	--	--	--	--	--	--	--	--	--	--	--	--	-	-	-
KP808_22830	--	RMP80642.1	238	2.00E-79	Mu-like prophage, tail tube protein [Pseudomonas syringae pv. actinidiae] [Pseudomonas syringae]	--	--	--	--	--	--	--	--	--	--	--	--	--	--	-	-	-
KP808_22835	HI_1511	RMR59908.1	1020	0	Bacteriophage Mu tail sheath [Pseudomonas syringae pv. actinidiae] [Pseudomonas syringae]	sp|P44233|VPL_HAEIN	309.3	7.80E-83	sp|P44233|VPL_HAEIN Mu-like prophage FluMu tail sheath protein OS=Haemophilus influenzae (strain ATCC 51907 / DSM 11121 / KW20 / Rd) OX=71421 GN=HI_1511 PE=3 SV=1	YPO1242	400.2	7.90E-111	COG4386	Mu-like prophage tail sheath protein gpL	--	--	--	--	--	-	-	-
KP808_22840	--	KPX05782.1	125	1.00E-36	Prophage PSSSM-04, gp38 family protein [Pseudomonas syringae pv. cunninghamiae] [Pseudomonas syringae]	--	--	--	--	--	--	--	--	--	--	--	--	--	--	-	-	-
KP808_22845	--	KIY16660.1	404	1.00E-142	prophage PSSSM-04 [Pseudomonas amygdali pv. tabaci] [Pseudomonas amygdali]	--	--	--	--	--	--	--	--	--	--	--	--	--	--	-	-	-
KP808_22850	--	WP_044318599.1	221	4.00E-73	lipoprotein [Pseudomonas amygdali]	--	--	--	--	--	--	--	--	--	--	--	--	--	--	-	-	-
KP808_22855	--	KPW87619.1	259	3.00E-87	Methyl-accepting chemotaxis protein [Pseudomonas congelans]	--	--	--	--	--	--	--	--	--	--	--	--	--	--	-	-	-
KP808_22860	--	KEZ24398.1	804	0	glycoside hydrolase [Pseudomonas amygdali pv. tabaci str. 6605] [Pseudomonas amygdali]	--	--	--	--	--	--	--	--	--	K01179//E3.2.1.4; endoglucanase [EC:3.2.1.4]	3.90E-24	119	ppsl:BJP27_15540	ko01100//Metabolic pathways//Global and overview maps//Metabolism;ko02020//Two-component system//Signal transduction//Environmental Information Processing;ko00500//Starch and sucrose metabolism//Carbohydrate metabolism//Metabolism	-	-	-
KP808_22865	--	PYD20944.1	132	3.00E-39	Com family DNA-binding transcriptional regulator [Pseudomonas savastanoi pv. glycinea] [Pseudomonas savastanoi]	--	--	--	--	--	--	--	--	--	--	--	--	--	--	-	-	-
KP808_22870	--	EXL29987.1	294	9.00E-101	Prophage PSSSM-04, Orf18 [Pseudomonas syringae pv. syringae str. B301D-R] [Pseudomonas syringae]	--	--	--	--	--	--	--	--	--	--	--	--	--	--	-	-	-
KP808_22875	C2	EGH23880.1	416	4.00E-147	peptidase [Pseudomonas amygdali pv. mori str. 301020] [Pseudomonas amygdali]	sp|P69202|RPC2_BPP22	160.6	1.80E-38	sp|P69202|RPC2_BPP22 Repressor protein C2 OS=Salmonella phage P22 OX=10754 GN=C2 PE=1 SV=1	YPO1233	154.8	2.40E-37	COG1974	SOS-response transcriptional repressors (RecA-mediated autopeptidases)	--	--	--	--	--	-	GO:0003677//DNA binding;GO:0097159//organic cyclic compound binding;GO:1901363//heterocyclic compound binding;GO:0003676//nucleic acid binding;GO:0005488//binding	-
KP808_22880	--	WP_005781038.1	169	2.00E-53	DUF1654 domain-containing protein [Pseudomonas amygdali]	--	--	--	--	--	--	--	--	--	--	--	--	--	--	-	-	-
KP808_22885	--	WP_080394796.1	167	2.00E-52	MULTISPECIES: transcriptional regulator [Pseudomonas syringae group] [Pseudomonas syringae]	--	--	--	--	--	--	--	--	--	--	--	--	--	--	-	-	GO:0019012//virion;GO:0044423//virion part;GO:0019015//viral genome
KP808_22890	estA	RMR59937.1	1307	0	Auto transport ing lipase, GDSL family [Pseudomonas syringae pv. actinidiae] [Pseudomonas syringae]	sp|O33407|ESTA_PSEAE	768.5	6.10E-221	sp|O33407|ESTA_PSEAE Esterase EstA OS=Pseudomonas aeruginosa (strain ATCC 15692 / DSM 22644 / CIP 104116 / JCM 14847 / LMG 12228 / 1C / PRS 101 / PAO1) OX=208964 GN=estA PE=1 SV=1	PA5112_1	435.3	2.90E-121	COG3240	Phospholipase/lecithinase/hemolysin	K12686//apeE; outer membrane lipase/esterase	0	1256.1	psb:Psyr_4606	--	-	-	-
KP808_22895	insK	WP_155520455.1	928	0	IS3 family transposase [Pseudomonas amygdali]	sp|P19769|INSK_ECOLI	307.4	2.70E-82	sp|P19769|INSK_ECOLI Putative transposase InsK for insertion sequence element IS150 OS=Escherichia coli (strain K12) OX=83333 GN=insK PE=2 SV=2	RSc1436	342.4	1.80E-93	COG2801	Transposase and inactivated derivatives	--	--	--	--	--	GO:0044237//cellular metabolic process;GO:0009987//cellular process;GO:0008152//metabolic process;GO:0006807//nitrogen compound metabolic process;GO:0006259//DNA metabolic process;GO:0043170//macromolecule metabolic process;GO:0006725//cellular aromatic compound metabolic process;GO:0044260//cellular macromolecule metabolic process;GO:0044238//primary metabolic process;GO:0006310//DNA recombinati…	GO:0003824//catalytic activity	-
KP808_22900	trpE	RMP84235.1	1011	0	Anthranilate synthase, component I [Pseudomonas syringae pv. actinidiae] [Pseudomonas syringae]	sp|P21689|TRPE_PSESS	953.4	1.00E-276	sp|P21689|TRPE_PSESS Anthranilate synthase component 1 OS=Pseudomonas savastanoi OX=29438 GN=trpE PE=3 SV=1	PA0609	850.5	2.20E-246	COG0147	Anthranilate/para-aminobenzoate synthases component I	K01657//trpE; anthranilate synthase component I [EC:4.1.3.27]	1.50E-283	981.1	psp:PSPPH_0649	ko01100//Metabolic pathways//Global and overview maps//Metabolism;ko01110//Biosynthesis of secondary metabolites//Global and overview maps//Metabolism;ko01230//Biosynthesis of amino acids//Global and overview maps//Metabolism;ko02024//Quorum sensing//Cellular community - prokaryotes//Cellular Processes;ko02025//Biofilm formation - Pseudomonas aeruginosa//Cellular community - prokaryotes//Cellular…	GO:0044710//single-organism metabolic process;GO:0044283//small molecule biosynthetic process;GO:0044281//small molecule metabolic process;GO:0046483//heterocycle metabolic process;GO:0044699//single-organism process;GO:0046394//carboxylic acid biosynthetic process;GO:0044237//cellular metabolic process;GO:0008652//cellular amino acid biosynthetic process;GO:0044249//cellular biosynthetic process…	GO:0043169//cation binding;GO:0043167//ion binding;GO:0003824//catalytic activity;GO:0016830//carbon-carbon lyase activity;GO:0016829//lyase activity;GO:0016833//oxo-acid-lyase activity;GO:0005488//binding	-
KP808_22905	Psyr_4610	RMP84160.1	551	0	Phosphoglycolate phosphatase [Pseudomonas syringae pv. actinidiae] [Pseudomonas syringae]	sp|Q4ZMI2|GPH_PSEU2	537.3	9.70E-152	sp|Q4ZMI2|GPH_PSEU2 Phosphoglycolate phosphatase OS=Pseudomonas syringae pv. syringae (strain B728a) OX=205918 GN=Psyr_4610 PE=3 SV=1	PA0608	384	3.20E-106	COG0546	Predicted phosphatases	K01091//gph; phosphoglycolate phosphatase [EC:3.1.3.18]	3.20E-150	537.3	psb:Psyr_4610	ko01100//Metabolic pathways//Global and overview maps//Metabolism;ko01110//Biosynthesis of secondary metabolites//Global and overview maps//Metabolism;ko00630//Glyoxylate and dicarboxylate metabolism//Carbohydrate metabolism//Metabolism	GO:0044237//cellular metabolic process;GO:0044281//small molecule metabolic process;GO:0071704//organic substance metabolic process;GO:0006796//phosphate-containing compound metabolic process;GO:0009987//cellular process;GO:0034308//primary alcohol metabolic process;GO:0044699//single-organism process;GO:0043436//oxoacid metabolic process;GO:0008152//metabolic process;GO:0044249//cellular biosynt…	GO:0016788//hydrolase activity, acting on ester bonds;GO:0016787//hydrolase activity;GO:0003824//catalytic activity;GO:0005488//binding;GO:0043169//cation binding;GO:0016791//phosphatase activity;GO:0042578//phosphoric ester hydrolase activity;GO:0043167//ion binding	-
KP808_24430	--	PVX80382.1	864	0	SIR2-like protein [Pseudomonas sp. OV508]	--	--	--	--	--	--	--	--	--	--	--	--	--	--	-	-	-
KP808_24435	--	SQO62101.1	194	1.00E-52	Uncharacterised protein [Escherichia coli]	--	--	--	--	--	--	--	--	--	--	--	--	--	--	-	-	-
KP808_24440	--	EGH08408.1	605	0	Gp5 domain-containing protein [Pseudomonas amygdali pv. morsprunorum str. M302280] [Pseudomonas amygdali]	sp|P51739|YO35_BPHC1	205.7	7.90E-52	sp|P51739|YO35_BPHC1 Uncharacterized 58.7 kDa protein in lys 3'region OS=Haemophilus phage HP1 (strain HP1c1) OX=1289570 PE=4 SV=1	--	--	--	--	--	--	--	--	--	--	-	-	-
KP808_24445	--	RMQ62859.1	481	8.00E-172	Prophage PssSM-01, Orf2 [Pseudomonas syringae pv. tomato] [Pseudomonas syringae]	--	--	--	--	--	--	--	--	--	--	--	--	--	--	-	-	-
KP808_24450	--	AVI87330.1	359	2.00E-125	DNA-binding protein [Pseudomonas syringae pv. tomato] [Pseudomonas syringae]	--	--	--	--	--	--	--	--	--	--	--	--	--	--	-	-	-
KP808_24455	--	RMO77553.1	598	0	Prophage PssSM-01, Orf4 [Pseudomonas syringae pv. maculicola] [Pseudomonas syringae]	--	--	--	--	--	--	--	--	--	--	--	--	--	--	-	-	-
KP808_24460	--	WP_122386574.1	399	8.00E-141	phage tail protein [Pseudomonas syringae group genomosp. 7] [Pseudomonas syringae]	--	--	--	--	--	--	--	--	--	--	--	--	--	--	-	-	-
KP808_24465	H	WP_003420265.1	1635	0	phage tail protein [Pseudomonas syringae]	sp|P51735|FIB31_BPHC1	197.2	7.10E-49	sp|P51735|FIB31_BPHC1 Probable tail fiber protein OS=Haemophilus phage HP1 (strain HP1c1) OX=1289570 PE=4 SV=1	STM2706	79.7	3.90E-14	COG5301	Phage-related tail fibre protein	--	--	--	--	--	GO:0051704//multi-organism process;GO:0044403//symbiosis, encompassing mutualism through parasitism;GO:0044419//interspecies interaction between organisms	-	-
KP808_24470	30	AVI87334.1	346	1.00E-120	phage tail protein [Pseudomonas syringae pv. tomato] [Pseudomonas syringae]	sp|P51734|TAIL1_BPHC1	171	1.20E-41	sp|P51734|TAIL1_BPHC1 Putative tail protein gp30 OS=Haemophilus phage HP1 (strain HP1c1) OX=1289570 GN=30 PE=3 SV=1	--	--	--	--	--	--	--	--	--	--	-	-	-
KP808_24475	29	KKI27469.1	788	0	phage protein [Pseudomonas syringae pv. persicae] [Pseudomonas syringae]	sp|P51733|BP29_BPHC1	305.1	1.20E-81	sp|P51733|BP29_BPHC1 Putative baseplate protein gp29 OS=Haemophilus phage HP1 (strain HP1c1) OX=1289570 GN=29 PE=3 SV=1	--	--	--	--	--	--	--	--	--	--	-	-	-
KP808_24480	--	KKI27470.1	206	3.00E-67	phage protein [Pseudomonas syringae pv. persicae] [Pseudomonas syringae]	--	--	--	--	--	--	--	--	--	--	--	--	--	--	-	-	-
KP808_24485	--	WP_122278819.1	1502	0	phage tail tape measure protein [Pseudomonas syringae group genomosp. 3] [Pseudomonas syringae]	sp|P51731|TMP_BPHC1	297.4	4.70E-79	sp|P51731|TMP_BPHC1 Probable tape measure protein OS=Haemophilus phage HP1 (strain HP1c1) OX=1289570 PE=3 SV=1	--	--	--	--	--	--	--	--	--	--	-	-	-
KP808_24490	--	EPF66023.1	97.4	1.00E-25	Prophage PssSM-01, Orf11 [Pseudomonas syringae pv. syringae SM] [Pseudomonas syringae]	--	--	--	--	--	--	--	--	--	--	--	--	--	--	-	-	-
KP808_24495	--	KPB81904.1	187	4.00E-60	Prophage PssSM-01 [Pseudomonas syringae pv. maculicola] [Pseudomonas syringae]	--	--	--	--	--	--	--	--	--	--	--	--	--	--	-	-	-
KP808_24500	--	EGH97196.1	311	4.00E-107	prophage PSPPH06, lysis protein [Pseudomonas amygdali pv. lachrymans str. M302278] [Pseudomonas amygdali]	--	--	--	--	--	--	--	--	--	K14744//rzpD; prophage endopeptidase [EC:3.4.-.-]	4.00E-68	263.8	pavl:BKM03_28300	--	-	-	-
KP808_24505	--	WP_116886385.1	353	5.00E-123	lysozyme [Pseudomonas syringae]	--	--	--	--	--	--	--	--	--	K01185//E3.2.1.17; lysozyme [EC:3.2.1.17]	2.50E-95	354.4	pavl:BKM03_28305	--	-	-	-
KP808_24510	--	EXL31037.1	136	1.00E-40	Prophage PssSM-01, Orf15 [Pseudomonas syringae pv. syringae str. B301D-R] [Pseudomonas syringae]	--	--	--	--	--	--	--	--	--	--	--	--	--	--	-	-	-
KP808_24515	--	EGH42719.1	139	1.00E-41	prophage PSPPH06, DksA/TraR family C4-type zinc finger protein [Pseudomonas syringae pv. pisi str. 1704B] [Pseudomonas syringae]	--	--	--	--	--	--	--	--	--	--	--	--	--	--	-	-	-
KP808_24520	--	WP_053275714.1	299	1.00E-102	DUF2597 family protein [Pseudomonas syringae]	sp|P51726|YO24_BPHC1	145.6	4.50E-34	sp|P51726|YO24_BPHC1 Putative tail tube protein OS=Haemophilus phage HP1 (strain HP1c1) OX=1289570 PE=4 SV=1	--	--	--	--	--	--	--	--	--	--	-	-	-
KP808_24525	--	WP_004407218.1	736	0	DUF2586 family protein [Pseudomonas syringae]	sp|P51725|YO23_BPHC1	267.7	1.90E-70	sp|P51725|YO23_BPHC1 Putative tail sheath protein OS=Haemophilus phage HP1 (strain HP1c1) OX=1289570 PE=4 SV=1	--	--	--	--	--	--	--	--	--	--	-	-	-
KP808_24530	--	WP_087673219.1	441	2.00E-156	virion morphogenesis protein [Pseudomonas syringae]	--	--	--	--	--	--	--	--	--	--	--	--	--	--	-	-	-
KP808_24535	--	WP_087673220.1	295	3.00E-101	phage tail protein [Pseudomonas syringae]	--	--	--	--	--	--	--	--	--	--	--	--	--	--	-	-	-
KP808_24540	--	WP_087673221.1	306	3.00E-105	head completion/stabilization protein [Pseudomonas syringae]	--	--	--	--	--	--	--	--	--	--	--	--	--	--	-	-	-
KP808_24545	--	RMQ39002.1	181	1.00E-57	Prophage PssSM-01, Orf22 [Pseudomonas amygdali pv. mori] [Pseudomonas amygdali]	--	--	--	--	--	--	--	--	--	--	--	--	--	--	-	-	-
KP808_24550	--	AVI87349.1	488	1.00E-174	terminase [Pseudomonas syringae pv. tomato] [Pseudomonas syringae]	--	--	--	--	--	--	--	--	--	--	--	--	--	--	-	-	-
KP808_24555	N	WP_087673223.1	696	0	phage major capsid protein, P2 family [Pseudomonas syringae]	sp|P25477|CAPSD_BPP2	218	1.60E-55	sp|P25477|CAPSD_BPP2 Capsid proteins OS=Escherichia phage P2 OX=10679 GN=N PE=1 SV=1	--	--	--	--	--	--	--	--	--	--	-	-	-
KP808_24560	O	WP_087673224.1	605	0	capsid scaffolding protein [Pseudomonas syringae]	sp|P51719|SCAF_BPHC1	125.9	7.60E-28	sp|P51719|SCAF_BPHC1 Capsid assembly scaffolding protein OS=Haemophilus phage HP1 (strain HP1c1) OX=1289570 PE=3 SV=1	--	--	--	--	--	--	--	--	--	--	-	-	-
KP808_24565	P	WP_054070518.1	1409	0	terminase [Pseudomonas syringae group genomosp. 3] [Pseudomonas syringae]	sp|P51718|VPP_BPHC1	460.3	3.80E-128	sp|P51718|VPP_BPHC1 Probable terminase, ATPase subunit OS=Haemophilus phage HP1 (strain HP1c1) OX=1289570 PE=4 SV=1	RSc1939	341.7	4.60E-93	COG5484	Uncharacterized conserved protein	--	--	--	--	--	-	-	-
KP808_24570	Q	EPN24459.1	600	0	PBSX family phage portal protein [Pseudomonas syringae pv. actinidiae ICMP 19070] [Pseudomonas syringae]	sp|P51717|PORTL_BPHC1	232.3	7.20E-60	sp|P51717|PORTL_BPHC1 Probable portal protein OS=Haemophilus phage HP1 (strain HP1c1) OX=1289570 PE=3 SV=1	STM2723	234.6	3.40E-61	COG5518	Bacteriophage capsid portal protein	--	--	--	--	--	-	-	-
KP808_24575	--	AKT28186.1	181	5.00E-58	transcriptional regulator [Pseudomonas syringae pv. actinidiae ICMP 18884] [Pseudomonas syringae]	--	--	--	--	--	--	--	--	--	--	--	--	--	--	-	-	-
KP808_24580	--	WP_083493401.1	218	1.00E-71	helix-turn-helix transcriptional regulator [Pseudomonas caricapapayae]	--	--	--	--	Z2969	73.6	3.70E-13	COG1396	Predicted transcriptional regulators	--	--	--	--	--	-	-	-
KP808_24585	--	AVI87356.1	133	2.00E-39	DNA-binding protein [Pseudomonas syringae pv. tomato] [Pseudomonas syringae]	--	--	--	--	--	--	--	--	--	--	--	--	--	--	-	-	-
KP808_24590	--	AKT28183.1	336	1.00E-116	prophage PssSM-01 [Pseudomonas syringae pv. actinidiae ICMP 18884] [Pseudomonas syringae]	--	--	--	--	--	--	--	--	--	--	--	--	--	--	-	-	-
KP808_24595	--	AKT28182.1	245	2.00E-82	prophage PssSM-01 [Pseudomonas syringae pv. actinidiae ICMP 18884] [Pseudomonas syringae]	--	--	--	--	--	--	--	--	--	--	--	--	--	--	-	-	-
KP808_24600	--	ELS40664.1	154	1.00E-47	Prophage PSSB64-01, Orf6 [Pseudomonas syringae pv. syringae B64] [Pseudomonas syringae]	--	--	--	--	--	--	--	--	--	--	--	--	--	--	-	-	-
KP808_24605	--	AVI87360.1	1857	0	bifunctional DNA primase/helicase [Pseudomonas syringae pv. tomato] [Pseudomonas syringae]	--	--	--	--	--	--	--	--	--	--	--	--	--	--	-	-	-
