# Supplementary material for: Complete genome sequence of the kiwifruit bacterial canker pathogen Pseudomonas savastanoi strain MHT1
Source: BMC Microbiol. 2022 Feb 4;22:44. doi: 10.1186/s12866-022-02459-4 (PMC8815115; doi:10.1186/s12866-022-02459-4)
Supplement: Supplementary file 1 — Additional file 1: Table S1. List of blast with Non-Redundant Protein Database (NR) of strain MHT1. Table S2. List of four representative sequenced strains of P. savastanoi. Table S3. List of identified genes related to type III effectors and the type III secretion system in the MHT1 genome. Table S4. List of genes in genomic islands (GIs) of the MHT1 genome. Table S5. Identification of prophages in the MHT1 genome. Table S6. List of genomic islands (GIs) identified in the MHT1 genome. Table S7. Identification of antibiotic resistance genes (ARGs) in the MHT1 genome. Table S8. List of genes with a Ka/Ks values greater than 0.5. Figure S1. The Molecular identification of strain MHT1. A and B, the PCR products of the 16S rDNA and SyrB gene. M: Marker DNA; 1–5, five duplicate samples. C and D, the PCR products in A and B were retrieved and sequenced. Phylogenetic trees were constructed by using software MEGA7.0, according to (NJ) neighbor joining method, the bootstrap replications are 1000. Figure S2. Summary of species distribution of homologs in the Non-Redundant Protein Database (NR). Distribution of different homologous genes, as determined by the NR database. The number of genes involved in the corresponding families is given in parentheses after the species name. Figure S3. The hot-map of average nucleotide identity (ANI) between the strain MHT1 and other four strains. Based on the completion of collinearity alignment, pyani [10] was used to calculate the average nucleotide homology of two genome alignment regions between the target genome and the reference related genome. Figure S4. Classification of CAZymes by the Carbohydrate-Active enZYmes Database. The horizontal axis represents the function classification of enzymes, and the vertical axis represents the number of encoding genes included in the classification. [file 12866_2022_2459_MOESM1_ESM.zip › Table S7.xls]

ORF_ID	CUT_OFF	PASS_Bitscore	Best_Hit_Bitscore	Best_Hit_ARO	Best_Identities	ARO	Model_type	SNPs_in_Best_Hit_ARO	Other_SNPs	Drug Class	Resistance Mechanism	AMR Gene Family
KP808_00020	Loose	1000	619.002	Clostridioides difficile gyrB conferring resistance to fluoroquinolone	56.99	3004562	protein variant model	I139R	R144S:1822, V340L:2109, D476N:1055	fluoroquinolone antibiotic	antibiotic target alteration	fluoroquinolone resistant gyrB
KP808_00255	Loose	2000	28.4906	Mycobacterium tuberculosis embC mutant conferring resistance to ethambutol	33.33	3003327	protein variant model	I297L		polyamine antibiotic	antibiotic target alteration	ethambutol resistant aftA
KP808_00430	Loose	400	41.5874	Pseudomonas mutant PhoP conferring resistance to colistin	25.76	3003895	protein variant model	R117L		macrolide antibiotic; peptide antibiotic	antibiotic target alteration; antibiotic efflux	ATP-binding cassette (ABC) antibiotic efflux pump; pmr phosphoethanolamine transferase
KP808_00600	Loose	1000	42.3578	eatAv	28	3003761	protein variant model	T450I		macrolide antibiotic; lincosamide antibiotic; streptogramin antibiotic; tetracycline antibiotic; oxazolidinone antibiotic; phenicol antibiotic; pleuromutilin antibiotic	antibiotic target protection	ABC-F ATP-binding cassette ribosomal protection protein
KP808_00655	Loose	1000	36.965	eatAv	23.45	3003761	protein variant model	T450I		macrolide antibiotic; lincosamide antibiotic; streptogramin antibiotic; tetracycline antibiotic; oxazolidinone antibiotic; phenicol antibiotic; pleuromutilin antibiotic	antibiotic target protection	ABC-F ATP-binding cassette ribosomal protection protein
KP808_01105	Loose	900	54.6842	Enterococcus faecium cls conferring resistance to daptomycin	20.76	3003092	protein variant model	H215R, G178T	H215R:2272	peptide antibiotic	antibiotic target alteration	daptomycin resistant cls
KP808_01245	Loose	300	28.1054	Escherichia coli UhpA with mutation conferring resistance to fosfomycin	28.57	3003893	protein variant model	G97D		fosfomycin	antibiotic target alteration	UhpT
KP808_01275	Loose	300	41.2022	Escherichia coli UhpA with mutation conferring resistance to fosfomycin	26.85	3003893	protein variant model	G97D		fosfomycin	antibiotic target alteration	UhpT
KP808_01280	Loose	650	33.8834	Enterococcus faecium liaS mutant conferring daptomycin resistance	23.5	3003079	protein variant model	H264Q		peptide antibiotic	antibiotic target alteration	daptomycin resistant liaS
KP808_01640	Loose	400	29.6462	Mycobacterium tuberculosis gidB mutation conferring resistance to streptomycin	30.11	3003470	protein variant model	H48Y		aminoglycoside antibiotic	antibiotic target alteration	antibiotic resistant gidB
KP808_01715	Loose	300	24.6386	Mycobacterium tuberculosis pncA mutations conferring resistance to pyrazinamide	32.31	3003394	protein variant model	T160P		pyrazinamide	antibiotic target alteration	pyrazinamide resistant pncA
KP808_01945	Loose	1450	34.6538	Streptococcus pneumoniae PBP2x conferring resistance to amoxicillin	22.93	3003043	protein variant model	R384G, M339F		cephalosporin; cephamycin; penam	antibiotic target alteration	Penicillin-binding protein mutations conferring resistance to beta-lactam antibiotics
KP808_02055	Loose	450	33.4982	Escherichia coli fabI mutations conferring resistance to isoniazid and triclosan	25.48	3004045	protein variant model	F203L		isoniazid; triclosan	antibiotic target alteration	antibiotic resistant fabI
KP808_02080	Loose	800	28.8758	Mycolicibacterium smegmatis ndh with mutation conferring resistance to isoniazid	45.24	3003778	protein variant model	H46P		isoniazid	antibiotic target alteration	antibiotic resistant ndh
KP808_02390	Loose	300	31.9574	Escherichia coli UhpA with mutation conferring resistance to fosfomycin	27.4	3003893	protein variant model	G97D		fosfomycin	antibiotic target alteration	UhpT
KP808_02425	Loose	300	24.2534	Staphylococcus aureus pgsA mutations conferring resistance to daptomycin	35.9	3003323	protein variant model	K66R		peptide antibiotic	antibiotic target alteration	daptomycin resistant pgsA
KP808_02485	Loose	375	62.3882	basR	37.62	3003582	protein variant model	L71R	G97D:2374	peptide antibiotic	antibiotic target alteration	pmr phosphoethanolamine transferase
KP808_02705	Loose	1000	415.231	Clostridioides difficile gyrB conferring resistance to fluoroquinolone	38.75	3004562	protein variant model	V423F, I139R	S463A:535	fluoroquinolone antibiotic	antibiotic target alteration	fluoroquinolone resistant gyrB
KP808_03030	Loose	700	25.7942	Enterococcus faecium EF-Tu mutants conferring resistance to GE2270A	23.64	3003438	protein variant model	G258A		elfamycin antibiotic	antibiotic target alteration	elfamycin resistant EF-Tu
KP808_03315	Loose	1000	38.1206	eatAv	24.55	3003761	protein variant model	T450I		macrolide antibiotic; lincosamide antibiotic; streptogramin antibiotic; tetracycline antibiotic; oxazolidinone antibiotic; phenicol antibiotic; pleuromutilin antibiotic	antibiotic target protection	ABC-F ATP-binding cassette ribosomal protection protein
KP808_03555	Loose	1400	25.0238	Mycobacterium tuberculosis katG mutations conferring resistance to isoniazid	28.89	3003392	protein variant model	S315N, G300W, D311N		isoniazid	antibiotic target alteration	isoniazid resistant katG
KP808_03600	Loose	300	38.5058	Escherichia coli UhpA with mutation conferring resistance to fosfomycin	29.03	3003893	protein variant model	G97D		fosfomycin	antibiotic target alteration	UhpT
KP808_03730	Loose	1600	30.0314	Escherichia coli gyrB conferring resistance to aminocoumarin	32.82	3003303	protein variant model	R136I		aminocoumarin antibiotic	antibiotic target alteration	aminocoumarin resistant gyrB
KP808_03755	Loose	375	35.039	basR	29.47	3003582	protein variant model	L71R		peptide antibiotic	antibiotic target alteration	pmr phosphoethanolamine transferase
KP808_03800	Loose	800	152.91	Mycobacterium tuberculosis ndh with mutation conferring resistance to isoniazid	29.65	3003461	protein variant model	G313R		isoniazid	antibiotic target alteration	antibiotic resistant ndh
KP808_03905	Loose	500	25.409	Mycobacterium leprae folP with mutation conferring resistance to dapsone	28.21	3003389	protein variant model	P55S		sulfone antibiotic	antibiotic target alteration	dapsone resistant dihydropteroate synthase folP
KP808_04280	Loose	300	26.1794	Mycobacterium tuberculosis pncA mutations conferring resistance to pyrazinamide	23.44	3003394	protein variant model	A134V		pyrazinamide	antibiotic target alteration	pyrazinamide resistant pncA
KP808_04480	Loose	1000	38.5058	eatAv	21.35	3003761	protein variant model	T450I		macrolide antibiotic; lincosamide antibiotic; streptogramin antibiotic; tetracycline antibiotic; oxazolidinone antibiotic; phenicol antibiotic; pleuromutilin antibiotic	antibiotic target protection	ABC-F ATP-binding cassette ribosomal protection protein
KP808_04495	Loose	300	24.2534	Staphylococcus aureus pgsA mutations conferring resistance to daptomycin	42.31	3003323	protein variant model	V59N		peptide antibiotic	antibiotic target alteration	daptomycin resistant pgsA
KP808_04640	Loose	210	23.8682	Escherichia coli marR mutant conferring antibiotic resistance	35.42	3003378	protein overexpression model	n/a	n/a	fluoroquinolone antibiotic; cephalosporin; glycylcycline; penam; tetracycline antibiotic; rifamycin antibiotic; phenicol antibiotic; triclosan	antibiotic target alteration; antibiotic efflux	resistance-nodulation-cell division (RND) antibiotic efflux pump
KP808_04660	Loose	800	26.5646	Mycobacterium tuberculosis ndh with mutation conferring resistance to isoniazid	29.33	3003461	protein variant model	V18A, L50V		isoniazid	antibiotic target alteration	antibiotic resistant ndh
KP808_04695	Loose	800	25.7942	Mycobacterium tuberculosis ndh with mutation conferring resistance to isoniazid	36.67	3003461	protein variant model	V18A		isoniazid	antibiotic target alteration	antibiotic resistant ndh
KP808_04850	Loose	300	29.6462	Mycobacterium tuberculosis pncA mutations conferring resistance to pyrazinamide	32.88	3003394	protein variant model	D136N		pyrazinamide	antibiotic target alteration	pyrazinamide resistant pncA
KP808_04870	Loose	1000	32.3426	eatAv	26.92	3003761	protein variant model	T450I		macrolide antibiotic; lincosamide antibiotic; streptogramin antibiotic; tetracycline antibiotic; oxazolidinone antibiotic; phenicol antibiotic; pleuromutilin antibiotic	antibiotic target protection	ABC-F ATP-binding cassette ribosomal protection protein
KP808_04950	Loose	800	37.3502	Mycolicibacterium smegmatis ndh with mutation conferring resistance to isoniazid	24.91	3003778	protein variant model	G84D		isoniazid	antibiotic target alteration	antibiotic resistant ndh
KP808_05015	Loose	700	25.409	Enterococcus faecium EF-Tu mutants conferring resistance to GE2270A	29.55	3003438	protein variant model	G275A		elfamycin antibiotic	antibiotic target alteration	elfamycin resistant EF-Tu
KP808_05505	Loose	375	110.538	basR	36.16	3003582	protein variant model	L71R		peptide antibiotic	antibiotic target alteration	pmr phosphoethanolamine transferase
KP808_05740	Loose	1400	25.409	Mycobacterium tuberculosis katG mutations conferring resistance to isoniazid	29.63	3003392	protein variant model	M420T		isoniazid	antibiotic target alteration	isoniazid resistant katG
KP808_05770	Loose	300	30.8018	Mycobacterium tuberculosis pncA mutations conferring resistance to pyrazinamide	24.57	3003394	protein variant model	W68L, W119R		pyrazinamide	antibiotic target alteration	pyrazinamide resistant pncA
KP808_05775	Loose	1000	31.9574	eatAv	23.03	3003761	protein variant model	T450I		macrolide antibiotic; lincosamide antibiotic; streptogramin antibiotic; tetracycline antibiotic; oxazolidinone antibiotic; phenicol antibiotic; pleuromutilin antibiotic	antibiotic target protection	ABC-F ATP-binding cassette ribosomal protection protein
KP808_05780	Loose	300	37.3502	Mycobacterium tuberculosis pncA mutations conferring resistance to pyrazinamide	26.56	3003394	protein variant model	H57D, S104C, F58L, W68R, M175V		pyrazinamide	antibiotic target alteration	pyrazinamide resistant pncA
KP808_06210	Loose	300	23.0978	Mycobacterium tuberculosis pncA mutations conferring resistance to pyrazinamide	40.91	3003394	protein variant model	H71E		pyrazinamide	antibiotic target alteration	pyrazinamide resistant pncA
KP808_06440	Loose	375	35.039	basR	31.78	3003582	protein variant model	L71R		peptide antibiotic	antibiotic target alteration	pmr phosphoethanolamine transferase
KP808_06525	Loose	300	33.4982	Escherichia coli UhpA with mutation conferring resistance to fosfomycin	30.88	3003893	protein variant model	G97D		fosfomycin	antibiotic target alteration	UhpT
KP808_06825	Loose	600	24.2534	Clostridioides difficile murG with mutation conferring resistance to vancomycin	29.79	3004561	protein variant model	P108L		glycopeptide antibiotic	antibiotic target alteration	murG transferase
KP808_06945	Loose	1600	211.846	Staphylococcus aureus mprF with mutation conferring resistance to daptomycin	27.08	3003319	protein variant model	S295L		peptide antibiotic	antibiotic target alteration	daptomycin resistant mprF
KP808_07290	Loose	800	27.7202	Staphylococcus aureus GlpT with mutation conferring resistance to fosfomycin	23.23	3003901	protein variant model	A100V		fosfomycin	antibiotic target alteration	GlpT
KP808_07545	Loose	1000	36.1946	eatAv	28.47	3003761	protein variant model	T450I		macrolide antibiotic; lincosamide antibiotic; streptogramin antibiotic; tetracycline antibiotic; oxazolidinone antibiotic; phenicol antibiotic; pleuromutilin antibiotic	antibiotic target protection	ABC-F ATP-binding cassette ribosomal protection protein
KP808_07565	Loose	1250	23.483	Staphylococcus aureus parE conferring resistance to aminocoumarin	20.55	3003314	protein variant model	G78S		aminocoumarin antibiotic	antibiotic target alteration	aminocoumarin resistant parE
KP808_07750	Loose	450	51.6026	Escherichia coli fabI mutations conferring resistance to isoniazid and triclosan	25.88	3004045	protein variant model	G93A, F203A		isoniazid; triclosan	antibiotic target alteration	antibiotic resistant fabI
KP808_07925	Loose	1000	48.521	eatAv	35.06	3003761	protein variant model	T450I		macrolide antibiotic; lincosamide antibiotic; streptogramin antibiotic; tetracycline antibiotic; oxazolidinone antibiotic; phenicol antibiotic; pleuromutilin antibiotic	antibiotic target protection	ABC-F ATP-binding cassette ribosomal protection protein
KP808_08265	Loose	300	24.2534	Mycobacterium tuberculosis pncA mutations conferring resistance to pyrazinamide	36.96	3003394	protein variant model	H137R		pyrazinamide	antibiotic target alteration	pyrazinamide resistant pncA
KP808_08560	Loose	500	22.7126	Mycobacterium leprae folP with mutation conferring resistance to dapsone	23.94	3003389	protein variant model	P55L		sulfone antibiotic	antibiotic target alteration	dapsone resistant dihydropteroate synthase folP
KP808_08750	Loose	300	33.113	Mycobacterium tuberculosis pncA mutations conferring resistance to pyrazinamide	28.57	3003394	protein variant model	D136N, C138S		pyrazinamide	antibiotic target alteration	pyrazinamide resistant pncA
KP808_08760	Loose	1400	25.409	Mycobacterium tuberculosis katG mutations conferring resistance to isoniazid	52.17	3003392	protein variant model	G300W		isoniazid	antibiotic target alteration	isoniazid resistant katG
KP808_08820	Loose	500	24.6386	Mycobacterium tuberculosis thyA with mutation conferring resistance to para-aminosalicylic acid	25.64	3004153	protein variant model	I211V		para-aminosalicylic acid	antibiotic target alteration	aminosalicylate resistant thymidylate synthase
KP808_09070	Loose	500	25.7942	Mycobacterium tuberculosis inhA mutations conferring resistance to isoniazid	29.17	3003393	protein variant model	I21T		isoniazid	antibiotic target alteration	inhA with mutations with conferring resistance to isoniazid
KP808_09190	Loose	800	81.6481	Staphylococcus aureus GlpT with mutation conferring resistance to fosfomycin	26.2	3003901	protein variant model	L27F		fosfomycin	antibiotic target alteration	GlpT
KP808_09330	Loose	750	175.637	Mycobacterium tuberculosis kasA mutant conferring resistance to isoniazid	33.96	3003463	protein variant model	F413L		isoniazid	antibiotic target alteration	antibiotic resistant kasA
KP808_09340	Loose	650	37.7354	Enterococcus faecium liaS mutant conferring daptomycin resistance	23.21	3003079	protein variant model	A180T		peptide antibiotic	antibiotic target alteration	daptomycin resistant liaS
KP808_09395	Loose	300	30.0314	Escherichia coli UhpA with mutation conferring resistance to fosfomycin	25.3	3003893	protein variant model	G97D		fosfomycin	antibiotic target alteration	UhpT
KP808_09490	Loose	300	40.4318	Escherichia coli UhpA with mutation conferring resistance to fosfomycin	26.67	3003893	protein variant model	G97D		fosfomycin	antibiotic target alteration	UhpT
KP808_09890	Loose	400	44.669	nalC	36.21	3000818	protein overexpression model	n/a	n/a	macrolide antibiotic; fluoroquinolone antibiotic; monobactam; carbapenem; cephalosporin; cephamycin; penam; tetracycline antibiotic; peptide antibiotic; aminocoumarin antibiotic; diaminopyrimidine antibiotic; sulfonamide antibiotic; phenicol antibiotic; penem	antibiotic efflux	resistance-nodulation-cell division (RND) antibiotic efflux pump
KP808_09995	Loose	1000	40.4318	eatAv	24.44	3003761	protein variant model	T450I		macrolide antibiotic; lincosamide antibiotic; streptogramin antibiotic; tetracycline antibiotic; oxazolidinone antibiotic; phenicol antibiotic; pleuromutilin antibiotic	antibiotic target protection	ABC-F ATP-binding cassette ribosomal protection protein
KP808_10110	Loose	450	45.8246	Escherichia coli fabI mutations conferring resistance to isoniazid and triclosan	22.52	3004045	protein variant model	F203A		isoniazid; triclosan	antibiotic target alteration	antibiotic resistant fabI
KP808_10115	Loose	2000	27.335	Mycobacterium tuberculosis embC mutant conferring resistance to ethambutol	38.64	3003327	protein variant model	L251R		polyamine antibiotic	antibiotic target alteration	ethambutol resistant aftA
KP808_10125	Loose	850	55.0694	Staphylococcus aureus UhpT with mutation conferring resistance to fosfomycin	26.25	3003902	protein variant model	G358V		fosfomycin	antibiotic target alteration	UhpT
KP808_10135	Loose	500	25.7942	Mycobacterium tuberculosis inhA mutations conferring resistance to isoniazid	22.26	3003393	protein variant model	I47T, V78A		isoniazid	antibiotic target alteration	inhA with mutations with conferring resistance to isoniazid
KP808_10145	Loose	1000	42.743	eatAv	22.54	3003761	protein variant model	T450I, T450I		macrolide antibiotic; lincosamide antibiotic; streptogramin antibiotic; tetracycline antibiotic; oxazolidinone antibiotic; phenicol antibiotic; pleuromutilin antibiotic	antibiotic target protection	ABC-F ATP-binding cassette ribosomal protection protein
KP808_10215	Loose	1350	25.0238	Staphylococcus aureus fusA with mutation conferring resistance to fusidic acid	27.91	3003735	protein variant model	V90I		fusidic acid	antibiotic target alteration	antibiotic resistant fusA
KP808_10220	Loose	1000	30.0314	eatAv	20.19	3003761	protein variant model	T450I		macrolide antibiotic; lincosamide antibiotic; streptogramin antibiotic; tetracycline antibiotic; oxazolidinone antibiotic; phenicol antibiotic; pleuromutilin antibiotic	antibiotic target protection	ABC-F ATP-binding cassette ribosomal protection protein
KP808_10265	Loose	700	26.1794	Enterococcus faecium EF-Tu mutants conferring resistance to GE2270A	24.27	3003438	protein variant model	G275A		elfamycin antibiotic	antibiotic target alteration	elfamycin resistant EF-Tu
KP808_10395	Loose	1400	23.483	Mycobacterium tuberculosis katG mutations conferring resistance to isoniazid	29.41	3003392	protein variant model	A234G		isoniazid	antibiotic target alteration	isoniazid resistant katG
KP808_10420	Loose	1350	24.6386	Streptococcus pneumoniae PBP1a conferring resistance to amoxicillin	36.36	3003041	protein variant model	N609D		cephalosporin; cephamycin; penam	antibiotic target alteration	Penicillin-binding protein mutations conferring resistance to beta-lactam antibiotics
KP808_10570	Loose	1000	46.595	eatAv	24.59	3003761	protein variant model	T450I	L56V:2804	macrolide antibiotic; lincosamide antibiotic; streptogramin antibiotic; tetracycline antibiotic; oxazolidinone antibiotic; phenicol antibiotic; pleuromutilin antibiotic	antibiotic target protection	ABC-F ATP-binding cassette ribosomal protection protein
KP808_10575	Loose	1000	39.2762	eatAv	29.17	3003761	protein variant model	T450I		macrolide antibiotic; lincosamide antibiotic; streptogramin antibiotic; tetracycline antibiotic; oxazolidinone antibiotic; phenicol antibiotic; pleuromutilin antibiotic	antibiotic target protection	ABC-F ATP-binding cassette ribosomal protection protein
KP808_10750	Loose	450	54.6842	Escherichia coli fabI mutations conferring resistance to isoniazid and triclosan	25	3004045	protein variant model	F203A		isoniazid; triclosan	antibiotic target alteration	antibiotic resistant fabI
KP808_10840	Loose	1450	82.8037	Streptococcus pneumoniae PBP2x conferring resistance to amoxicillin	23.75	3003043	protein variant model	R384G		cephalosporin; cephamycin; penam	antibiotic target alteration	Penicillin-binding protein mutations conferring resistance to beta-lactam antibiotics
KP808_10925	Loose	900	25.409	Mycobacterium tuberculosis ethA with mutation conferring resistance to ethionamide	36.73	3003458	protein variant model	G43S		ethionamide	antibiotic target alteration	ethionamide resistant ethA
KP808_11030	Loose	1600	25.7942	Staphylococcus aureus mprF with mutation conferring resistance to daptomycin	26.25	3003319	protein variant model	T472K		peptide antibiotic	antibiotic target alteration	daptomycin resistant mprF
KP808_11045	Loose	1200	25.409	Morganella morganii gyrB conferring resistance to fluoroquinolone	34.21	3003306	protein variant model	S463A		fluoroquinolone antibiotic	antibiotic target alteration	fluoroquinolone resistant gyrB
KP808_11235	Loose	500	24.6386	Mycobacterium tuberculosis inhA mutations conferring resistance to isoniazid	34.09	3003393	protein variant model	I194T		isoniazid	antibiotic target alteration	inhA with mutations with conferring resistance to isoniazid
KP808_11530	Loose	450	63.1586	Escherichia coli fabI mutations conferring resistance to isoniazid and triclosan	24.81	3004045	protein variant model	G93A		isoniazid; triclosan	antibiotic target alteration	antibiotic resistant fabI
KP808_11540	Loose	500	27.7202	Mycobacterium tuberculosis thyA with mutation conferring resistance to para-aminosalicylic acid	50	3004153	protein variant model	T202A		para-aminosalicylic acid	antibiotic target alteration	aminosalicylate resistant thymidylate synthase
KP808_11790	Loose	450	50.8322	Escherichia coli fabI mutations conferring resistance to isoniazid and triclosan	22.71	3004045	protein variant model	G93A	I194T:1574	isoniazid; triclosan	antibiotic target alteration	antibiotic resistant fabI
KP808_11850	Loose	650	49.6766	D-Ala-D-Ala ligase	24.52	3003970	protein variant model	D295G		glycopeptide antibiotic	antibiotic target alteration	van ligase
KP808_12195	Loose	900	35.039	Mycobacterium tuberculosis ethA with mutation conferring resistance to ethionamide	22.22	3003458	protein variant model	D58A		ethionamide	antibiotic target alteration	ethionamide resistant ethA
KP808_12210	Loose	1000	36.965	eatAv	27.78	3003761	protein variant model	T450I		macrolide antibiotic; lincosamide antibiotic; streptogramin antibiotic; tetracycline antibiotic; oxazolidinone antibiotic; phenicol antibiotic; pleuromutilin antibiotic	antibiotic target protection	ABC-F ATP-binding cassette ribosomal protection protein
KP808_12405	Loose	1000	30.4166	eatAv	25.9	3003761	protein variant model	T450I		macrolide antibiotic; lincosamide antibiotic; streptogramin antibiotic; tetracycline antibiotic; oxazolidinone antibiotic; phenicol antibiotic; pleuromutilin antibiotic	antibiotic target protection	ABC-F ATP-binding cassette ribosomal protection protein
KP808_12515	Loose	1000	50.447	eatAv	24.07	3003761	protein variant model	T450I		macrolide antibiotic; lincosamide antibiotic; streptogramin antibiotic; tetracycline antibiotic; oxazolidinone antibiotic; phenicol antibiotic; pleuromutilin antibiotic	antibiotic target protection	ABC-F ATP-binding cassette ribosomal protection protein
KP808_12555	Loose	900	86.2705	lmrA	30	3003028	protein variant model	Q52P		lincosamide antibiotic	antibiotic target alteration; antibiotic efflux	ATP-binding cassette (ABC) antibiotic efflux pump
KP808_12800	Loose	1200	27.335	Morganella morganii gyrB conferring resistance to fluoroquinolone	40	3003306	protein variant model	S463A		fluoroquinolone antibiotic	antibiotic target alteration	fluoroquinolone resistant gyrB
KP808_12825	Loose	1000	45.4394	eatAv	32	3003761	protein variant model	T450I		macrolide antibiotic; lincosamide antibiotic; streptogramin antibiotic; tetracycline antibiotic; oxazolidinone antibiotic; phenicol antibiotic; pleuromutilin antibiotic	antibiotic target protection	ABC-F ATP-binding cassette ribosomal protection protein
KP808_12835	Loose	1400	26.9498	Mycobacterium tuberculosis katG mutations conferring resistance to isoniazid	25.71	3003392	protein variant model	Q224E		isoniazid	antibiotic target alteration	isoniazid resistant katG
KP808_13260	Loose	1500	24.6386	Clostridioides difficile gyrA conferring resistance to fluoroquinolones	36.59	3003995	protein variant model	D71V		fluoroquinolone antibiotic	antibiotic target alteration	fluoroquinolone resistant gyrA
KP808_13400	Loose	700	27.335	Planobispora rosea EF-Tu mutants conferring resistance to inhibitor GE2270A	34.62	3003361	protein variant model	V295C		elfamycin antibiotic	antibiotic target alteration	elfamycin resistant EF-Tu
KP808_13470	Loose	300	33.8834	Mycobacterium tuberculosis pncA mutations conferring resistance to pyrazinamide	30.12	3003394	protein variant model	N118T, A102V, I133T, K96Q, D136N, A46V, G97S, A134V		pyrazinamide	antibiotic target alteration	pyrazinamide resistant pncA
KP808_13530	Loose	1500	26.1794	Salmonella enterica gyrA conferring resistance to fluoroquinolones	35.9	3003926	protein variant model	D87N	D87N:1545	fluoroquinolone antibiotic	antibiotic target alteration	fluoroquinolone resistant gyrA
KP808_13580	Loose	200	52.7582	Escherichia coli soxS with mutation conferring antibiotic resistance	35.71	3003511	protein overexpression model	n/a	n/a	fluoroquinolone antibiotic; monobactam; carbapenem; cephalosporin; glycylcycline; cephamycin; penam; tetracycline antibiotic; rifamycin antibiotic; phenicol antibiotic; triclosan; penem	antibiotic target alteration; antibiotic efflux; reduced permeability to antibiotic	ATP-binding cassette (ABC) antibiotic efflux pump; major facilitator superfamily (MFS) antibiotic efflux pump; resistance-nodulation-cell division (RND) antibiotic efflux pump; General Bacterial Porin with reduced permeability to beta-lactams
KP808_13595	Loose	1000	40.817	eatAv	23.5	3003761	protein variant model	T450I, T450I		macrolide antibiotic; lincosamide antibiotic; streptogramin antibiotic; tetracycline antibiotic; oxazolidinone antibiotic; phenicol antibiotic; pleuromutilin antibiotic	antibiotic target protection	ABC-F ATP-binding cassette ribosomal protection protein
KP808_13690	Loose	300	112.849	Staphylococcus aureus pgsA mutations conferring resistance to daptomycin	38.14	3003323	protein variant model	K66R		peptide antibiotic	antibiotic target alteration	daptomycin resistant pgsA
KP808_13740	Loose	1000	41.9726	eatAv	32	3003761	protein variant model	T450I		macrolide antibiotic; lincosamide antibiotic; streptogramin antibiotic; tetracycline antibiotic; oxazolidinone antibiotic; phenicol antibiotic; pleuromutilin antibiotic	antibiotic target protection	ABC-F ATP-binding cassette ribosomal protection protein
KP808_13905	Loose	1000	46.9802	eatAv	24.87	3003761	protein variant model	T450I		macrolide antibiotic; lincosamide antibiotic; streptogramin antibiotic; tetracycline antibiotic; oxazolidinone antibiotic; phenicol antibiotic; pleuromutilin antibiotic	antibiotic target protection	ABC-F ATP-binding cassette ribosomal protection protein
KP808_14280	Loose	375	40.4318	Escherichia coli acrR with mutation conferring multidrug antibiotic resistance	24.06	3003807	protein overexpression model	n/a	n/a	fluoroquinolone antibiotic; cephalosporin; glycylcycline; penam; tetracycline antibiotic; rifamycin antibiotic; phenicol antibiotic; triclosan	antibiotic target alteration; antibiotic efflux	resistance-nodulation-cell division (RND) antibiotic efflux pump
KP808_14650	Loose	400	28.4906	Mycobacterium tuberculosis gidB mutation conferring resistance to streptomycin	43.9	3003470	protein variant model	A200E		aminoglycoside antibiotic	antibiotic target alteration	antibiotic resistant gidB
KP808_14665	Loose	400	46.9802	Enterococcus faecium liaR mutant conferring daptomycin resistance	26.27	3003078	protein variant model	W73C	G97D:2374	peptide antibiotic	antibiotic target alteration	daptomycin resistant liaR
KP808_14810	Loose	1000	28.8758	eatAv	30.43	3003761	protein variant model	T450I		macrolide antibiotic; lincosamide antibiotic; streptogramin antibiotic; tetracycline antibiotic; oxazolidinone antibiotic; phenicol antibiotic; pleuromutilin antibiotic	antibiotic target protection	ABC-F ATP-binding cassette ribosomal protection protein
KP808_14990	Loose	300	93.2041	Mycobacterium tuberculosis pncA mutations conferring resistance to pyrazinamide	33	3003394	protein variant model	W68L		pyrazinamide	antibiotic target alteration	pyrazinamide resistant pncA
KP808_15000	Loose	300	28.4906	Escherichia coli UhpA with mutation conferring resistance to fosfomycin	26.19	3003893	protein variant model	G97D		fosfomycin	antibiotic target alteration	UhpT
KP808_15215	Loose	650	24.2534	D-Ala-D-Ala ligase	30.61	3003970	protein variant model	D295G		glycopeptide antibiotic	antibiotic target alteration	van ligase
KP808_15430	Loose	300	38.5058	Escherichia coli UhpA with mutation conferring resistance to fosfomycin	29.25	3003893	protein variant model	G97D		fosfomycin	antibiotic target alteration	UhpT
KP808_15645	Loose	700	26.5646	Planobispora rosea EF-Tu mutants conferring resistance to inhibitor GE2270A	32.61	3003361	protein variant model	V278A		elfamycin antibiotic	antibiotic target alteration	elfamycin resistant EF-Tu
KP808_15715	Loose	1000	37.3502	eatAv	22.7	3003761	protein variant model	T450I, T450I		macrolide antibiotic; lincosamide antibiotic; streptogramin antibiotic; tetracycline antibiotic; oxazolidinone antibiotic; phenicol antibiotic; pleuromutilin antibiotic	antibiotic target protection	ABC-F ATP-binding cassette ribosomal protection protein
KP808_15720	Loose	2300	24.6386	Mycobacterium tuberculosis rpoB mutants conferring resistance to rifampicin	27.42	3003283	protein variant model	H526T		rifamycin antibiotic	antibiotic target alteration; antibiotic target replacement	rifamycin-resistant beta-subunit of RNA polymerase (rpoB)
KP808_15785	Loose	900	111.694	Enterococcus faecium cls conferring resistance to daptomycin	25.35	3003092	protein variant model	H215R	H215R:2272	peptide antibiotic	antibiotic target alteration	daptomycin resistant cls
KP808_15865	Loose	410	25.7942	Klebsiella pneumoniae acrR with mutation conferring multidrug antibiotic resistance	22.58	3003373	protein variant model	Y114F		fluoroquinolone antibiotic; cephalosporin; glycylcycline; penam; tetracycline antibiotic; rifamycin antibiotic; phenicol antibiotic; triclosan	antibiotic target alteration; antibiotic efflux	resistance-nodulation-cell division (RND) antibiotic efflux pump
KP808_15895	Loose	650	25.0238	Enterococcus faecium liaS mutant conferring daptomycin resistance	22.22	3003079	protein variant model	T120A		peptide antibiotic	antibiotic target alteration	daptomycin resistant liaS
KP808_16000	Loose	300	24.2534	Mycobacterium tuberculosis pncA mutations conferring resistance to pyrazinamide	26.25	3003394	protein variant model	I133T		pyrazinamide	antibiotic target alteration	pyrazinamide resistant pncA
KP808_16145	Loose	1000	27.335	Clostridioides difficile gyrB conferring resistance to fluoroquinolone	37.5	3004562	protein variant model	I139R		fluoroquinolone antibiotic	antibiotic target alteration	fluoroquinolone resistant gyrB
KP808_16335	Loose	450	25.409	Escherichia coli fabI mutations conferring resistance to isoniazid and triclosan	40.91	3004045	protein variant model	F203L		isoniazid; triclosan	antibiotic target alteration	antibiotic resistant fabI
KP808_16645	Loose	300	37.7354	Escherichia coli UhpA with mutation conferring resistance to fosfomycin	25	3003893	protein variant model	G97D		fosfomycin	antibiotic target alteration	UhpT
KP808_16660	Loose	375	52.7582	basR	30.65	3003582	protein variant model	L71R		peptide antibiotic	antibiotic target alteration	pmr phosphoethanolamine transferase
KP808_16735	Loose	300	26.1794	Escherichia coli UhpA with mutation conferring resistance to fosfomycin	26.97	3003893	protein variant model	G97D		fosfomycin	antibiotic target alteration	UhpT
KP808_16775	Loose	300	39.6614	Escherichia coli UhpA with mutation conferring resistance to fosfomycin	29.6	3003893	protein variant model	G97D		fosfomycin	antibiotic target alteration	UhpT
KP808_16785	Loose	650	25.7942	D-Ala-D-Ala ligase	36	3003970	protein variant model	D295G, P313L		glycopeptide antibiotic	antibiotic target alteration	van ligase
KP808_16890	Loose	300	22.7126	Mycobacterium tuberculosis pncA mutations conferring resistance to pyrazinamide	21.25	3003394	protein variant model	T47A, K96Q, H71E		pyrazinamide	antibiotic target alteration	pyrazinamide resistant pncA
KP808_16975	Loose	450	63.1586	Escherichia coli fabI mutations conferring resistance to isoniazid and triclosan	25.98	3004045	protein variant model	F203L	S94A:1574	isoniazid; triclosan	antibiotic target alteration	antibiotic resistant fabI
KP808_17050	Loose	500	33.4982	Mycobacterium tuberculosis inhA mutations conferring resistance to isoniazid	24.77	3003393	protein variant model	S94A, I194T		isoniazid	antibiotic target alteration	inhA with mutations with conferring resistance to isoniazid
KP808_17115	Loose	300	34.6538	Escherichia coli UhpA with mutation conferring resistance to fosfomycin	27.1	3003893	protein variant model	G97D		fosfomycin	antibiotic target alteration	UhpT
KP808_17445	Loose	1200	25.409	Mycobacterium tuberculosis gyrB mutant conferring resistance to fluoroquinolone	33.33	3003459	protein variant model	T539P		fluoroquinolone antibiotic	antibiotic target alteration	fluoroquinolone resistant gyrB
KP808_17535	Loose	300	48.9062	Escherichia coli UhpA with mutation conferring resistance to fosfomycin	28.81	3003893	protein variant model	G97D		fosfomycin	antibiotic target alteration	UhpT
KP808_17605	Loose	450	24.2534	Mycobacterium tuberculosis tlyA mutations conferring resistance to aminoglycosides	33.33	3003445	protein variant model	K69E		aminoglycoside antibiotic	antibiotic target alteration	Antibiotic resistant tlyA
KP808_17930	Loose	375	44.2838	basR	33.04	3003582	protein variant model	L71R		peptide antibiotic	antibiotic target alteration	pmr phosphoethanolamine transferase
KP808_18110	Loose	1500	842.417	Clostridioides difficile gyrA conferring resistance to fluoroquinolones	48.4	3003995	protein variant model	P116A	A91T:36, A85T:2412	fluoroquinolone antibiotic	antibiotic target alteration	fluoroquinolone resistant gyrA
KP808_18135	Loose	500	34.2686	Mycobacterium tuberculosis inhA mutations conferring resistance to isoniazid	24.88	3003393	protein variant model	I194T		isoniazid	antibiotic target alteration	inhA with mutations with conferring resistance to isoniazid
KP808_18155	Loose	1000	46.595	eatAv	23.86	3003761	protein variant model	T450I		macrolide antibiotic; lincosamide antibiotic; streptogramin antibiotic; tetracycline antibiotic; oxazolidinone antibiotic; phenicol antibiotic; pleuromutilin antibiotic	antibiotic target protection	ABC-F ATP-binding cassette ribosomal protection protein
KP808_18230	Loose	800	25.0238	Staphylococcus aureus GlpT with mutation conferring resistance to fosfomycin	27.42	3003901	protein variant model	A100V		fosfomycin	antibiotic target alteration	GlpT
KP808_18420	Loose	300	30.0314	Escherichia coli UhpA with mutation conferring resistance to fosfomycin	25.27	3003893	protein variant model	G97D		fosfomycin	antibiotic target alteration	UhpT
KP808_18450	Loose	300	25.409	Escherichia coli UhpA with mutation conferring resistance to fosfomycin	25	3003893	protein variant model	G97D		fosfomycin	antibiotic target alteration	UhpT
KP808_18485	Loose	200	25.0238	rpsJ	36.36	3003930	protein variant model	V57L		tetracycline antibiotic	antibiotic target protection	tetracycline-resistant ribosomal protection protein
KP808_18810	Loose	300	40.817	Escherichia coli UhpA with mutation conferring resistance to fosfomycin	26.27	3003893	protein variant model	G97D		fosfomycin	antibiotic target alteration	UhpT
KP808_18920	Loose	375	43.5134	Escherichia coli acrR with mutation conferring multidrug antibiotic resistance	31.31	3003807	protein overexpression model	n/a	n/a	fluoroquinolone antibiotic; cephalosporin; glycylcycline; penam; tetracycline antibiotic; rifamycin antibiotic; phenicol antibiotic; triclosan	antibiotic target alteration; antibiotic efflux	resistance-nodulation-cell division (RND) antibiotic efflux pump
KP808_19020	Loose	1000	38.5058	eatAv	23.91	3003761	protein variant model	T450I		macrolide antibiotic; lincosamide antibiotic; streptogramin antibiotic; tetracycline antibiotic; oxazolidinone antibiotic; phenicol antibiotic; pleuromutilin antibiotic	antibiotic target protection	ABC-F ATP-binding cassette ribosomal protection protein
KP808_19145	Loose	1400	26.9498	Mycobacterium tuberculosis katG mutations conferring resistance to isoniazid	28.26	3003392	protein variant model	W107F		isoniazid	antibiotic target alteration	isoniazid resistant katG
KP808_19345	Loose	800	25.7942	Staphylococcus aureus murA with mutation conferring resistance to fosfomycin	30.12	3003776	protein variant model	D278E		fosfomycin	antibiotic target alteration	murA transferase
KP808_19440	Loose	300	44.669	Escherichia coli UhpA with mutation conferring resistance to fosfomycin	30.36	3003893	protein variant model	G97D		fosfomycin	antibiotic target alteration	UhpT
KP808_19555	Loose	450	41.2022	Escherichia coli fabI mutations conferring resistance to isoniazid and triclosan	29.03	3004045	protein variant model	F203A		isoniazid; triclosan	antibiotic target alteration	antibiotic resistant fabI
KP808_19560	Loose	500	35.039	Mycobacterium tuberculosis inhA mutations conferring resistance to isoniazid	25.79	3003393	protein variant model	V78A		isoniazid	antibiotic target alteration	inhA with mutations with conferring resistance to isoniazid
KP808_19655	Loose	700	58.9214	Planobispora rosea EF-Tu mutants conferring resistance to inhibitor GE2270A	25.97	3003361	protein variant model	G261S	Q125E:2137	elfamycin antibiotic	antibiotic target alteration	elfamycin resistant EF-Tu
KP808_19710	Loose	300	38.891	Escherichia coli UhpA with mutation conferring resistance to fosfomycin	27.67	3003893	protein variant model	G97D		fosfomycin	antibiotic target alteration	UhpT
KP808_19715	Loose	1200	24.6386	Morganella morganii gyrB conferring resistance to fluoroquinolone	57.89	3003306	protein variant model	S463A		fluoroquinolone antibiotic	antibiotic target alteration	fluoroquinolone resistant gyrB
KP808_19900	Loose	300	56.9954	Escherichia coli UhpA with mutation conferring resistance to fosfomycin	40.35	3003893	protein variant model	G97D		fosfomycin	antibiotic target alteration	UhpT
KP808_19955	Loose	375	169.859	Escherichia coli acrR with mutation conferring multidrug antibiotic resistance	39.71	3003807	protein overexpression model	n/a	n/a	fluoroquinolone antibiotic; cephalosporin; glycylcycline; penam; tetracycline antibiotic; rifamycin antibiotic; phenicol antibiotic; triclosan	antibiotic target alteration; antibiotic efflux	resistance-nodulation-cell division (RND) antibiotic efflux pump
KP808_20160	Loose	900	141.739	Enterococcus faecalis cls with mutation conferring resistance to daptomycin	28.61	3003760	protein variant model	H215R	H215R:1175	peptide antibiotic	antibiotic target alteration	daptomycin resistant cls
KP808_20215	Loose	2500	25.409	Escherichia coli rpoB mutants conferring resistance to rifampicin	26.56	3003288	protein variant model	R529S		rifamycin antibiotic	antibiotic target alteration; antibiotic target replacement	rifamycin-resistant beta-subunit of RNA polymerase (rpoB)
KP808_20290	Loose	375	135.576	basR	40.45	3003582	protein variant model	L71R	G97D:2374	peptide antibiotic	antibiotic target alteration	pmr phosphoethanolamine transferase
KP808_20315	Loose	450	29.6462	Escherichia coli fabI mutations conferring resistance to isoniazid and triclosan	24.05	3004045	protein variant model	G93V		isoniazid; triclosan	antibiotic target alteration	antibiotic resistant fabI
KP808_20435	Loose	650	154.451	D-Ala-D-Ala ligase	31.31	3003970	protein variant model	D295G, P313L		glycopeptide antibiotic	antibiotic target alteration	van ligase
KP808_20475	Loose	1000	377.867	Neisseria meningititis PBP2 conferring resistance to beta-lactam	38.18	3003937	protein variant model	I312M	L389F:2886	cephalosporin; cephamycin; penam	antibiotic target alteration	Penicillin-binding protein mutations conferring resistance to beta-lactam antibiotics
KP808_20605	Loose	800	363.229	Staphylococcus aureus murA with mutation conferring resistance to fosfomycin	48.34	3003776	protein variant model	G257D	D116C:2286	fosfomycin	antibiotic target alteration	murA transferase
KP808_20840	Loose	700	65.855	Escherichia coli EF-Tu mutants conferring resistance to kirromycin	32.33	3003368	protein variant model	L121Q	V90A:2254	elfamycin antibiotic	antibiotic target alteration	elfamycin resistant EF-Tu
KP808_21030	Loose	1400	924.85	Mycobacterium tuberculosis katG mutations conferring resistance to isoniazid	64.6	3003392	protein variant model	R463L, A234G, A379T, A139V, G300W		isoniazid	antibiotic target alteration	isoniazid resistant katG
KP808_21060	Loose	1000	39.6614	eatAv	25.93	3003761	protein variant model	T450I		macrolide antibiotic; lincosamide antibiotic; streptogramin antibiotic; tetracycline antibiotic; oxazolidinone antibiotic; phenicol antibiotic; pleuromutilin antibiotic	antibiotic target protection	ABC-F ATP-binding cassette ribosomal protection protein
KP808_21220	Loose	1000	40.4318	eatAv	28	3003761	protein variant model	T450I		macrolide antibiotic; lincosamide antibiotic; streptogramin antibiotic; tetracycline antibiotic; oxazolidinone antibiotic; phenicol antibiotic; pleuromutilin antibiotic	antibiotic target protection	ABC-F ATP-binding cassette ribosomal protection protein
KP808_21275	Loose	1350	187.963	Staphylococcus aureus fusA with mutation conferring resistance to fusidic acid	30.32	3003735	protein variant model	H457Q		fusidic acid	antibiotic target alteration	antibiotic resistant fusA
KP808_21610	Loose	1200	26.1794	Mycobacterium tuberculosis gyrB mutant conferring resistance to fluoroquinolone	26.04	3003459	protein variant model	E540D		fluoroquinolone antibiotic	antibiotic target alteration	fluoroquinolone resistant gyrB
KP808_21670	Loose	930	25.7942	Mycobacterium tuberculosis rpsA mutations conferring resistance to pyrazinamide	41.67	3004721	protein variant model	S324F		pyrazinamide	antibiotic target alteration	pyrazinamide resistant rpsA
KP808_21745	Loose	1450	84.7297	Streptococcus pneumoniae PBP2x conferring resistance to amoxicillin	22.48	3003043	protein variant model	R384G		cephalosporin; cephamycin; penam	antibiotic target alteration	Penicillin-binding protein mutations conferring resistance to beta-lactam antibiotics
KP808_21800	Loose	300	33.8834	Escherichia coli UhpA with mutation conferring resistance to fosfomycin	20.97	3003893	protein variant model	G97D		fosfomycin	antibiotic target alteration	UhpT
KP808_21805	Loose	375	45.4394	basR	29.76	3003582	protein variant model	L71R		peptide antibiotic	antibiotic target alteration	pmr phosphoethanolamine transferase
KP808_21845	Loose	1250	29.261	Staphylococcus aureus parE conferring resistance to aminocoumarin	30.77	3003314	protein variant model	G78S		aminocoumarin antibiotic	antibiotic target alteration	aminocoumarin resistant parE
KP808_22065	Loose	1000	38.891	eatAv	22.27	3003761	protein variant model	T450I		macrolide antibiotic; lincosamide antibiotic; streptogramin antibiotic; tetracycline antibiotic; oxazolidinone antibiotic; phenicol antibiotic; pleuromutilin antibiotic	antibiotic target protection	ABC-F ATP-binding cassette ribosomal protection protein
KP808_22180	Loose	375	40.0466	Escherichia coli acrR with mutation conferring multidrug antibiotic resistance	39.62	3003807	protein overexpression model	n/a	n/a	fluoroquinolone antibiotic; cephalosporin; glycylcycline; penam; tetracycline antibiotic; rifamycin antibiotic; phenicol antibiotic; triclosan	antibiotic target alteration; antibiotic efflux	resistance-nodulation-cell division (RND) antibiotic efflux pump
KP808_22280	Loose	1000	41.2022	eatAv	23	3003761	protein variant model	T450I		macrolide antibiotic; lincosamide antibiotic; streptogramin antibiotic; tetracycline antibiotic; oxazolidinone antibiotic; phenicol antibiotic; pleuromutilin antibiotic	antibiotic target protection	ABC-F ATP-binding cassette ribosomal protection protein
KP808_22435	Loose	500	26.1794	Escherichia coli folP with mutation conferring resistance to sulfonamides	31.08	3003386	protein variant model	P64A		sulfonamide antibiotic	antibiotic target alteration	sulfonamide resistant dihydropteroate synthase folP
KP808_22480	Loose	300	151.754	Staphylococcus aureus fusE with mutation conferring resistance to fusidic acid	45.71	3003737	protein variant model	Q140L		fusidic acid	antibiotic target alteration	antibiotic resistant fusE
KP808_22565	Loose	700	614.379	Escherichia coli EF-Tu mutants conferring resistance to Pulvomycin	77.58	3003369	protein variant model	R234F		elfamycin antibiotic	antibiotic target alteration	elfamycin resistant EF-Tu
KP808_22570	Loose	1350	799.275	Staphylococcus aureus fusA with mutation conferring resistance to fusidic acid	57.29	3003735	protein variant model	V90I	Q125K:2137	fusidic acid	antibiotic target alteration	antibiotic resistant fusA
KP808_22590	Loose	2300	684.485	Mycobacterium tuberculosis rpoB mutants conferring resistance to rifampicin	57.05	3003283	protein variant model	H526S, D516G, Q517L, L511R, T508S		rifamycin antibiotic	antibiotic target alteration; antibiotic target replacement	rifamycin-resistant beta-subunit of RNA polymerase (rpoB)
KP808_22695	Loose	300	27.7202	Mycobacterium tuberculosis pncA mutations conferring resistance to pyrazinamide	31.67	3003394	protein variant model	H59D		pyrazinamide	antibiotic target alteration	pyrazinamide resistant pncA
KP808_22940	Loose	650	92.0485	Enterococcus faecium liaS mutant conferring daptomycin resistance	30.29	3003079	protein variant model	E192G		peptide antibiotic	antibiotic target alteration	daptomycin resistant liaS
KP808_23330	Loose	375	28.1054	basR	25	3003582	protein variant model	L71R		peptide antibiotic	antibiotic target alteration	pmr phosphoethanolamine transferase
KP808_23470	Loose	2300	29.261	Mycobacterium tuberculosis rpoB mutants conferring resistance to rifampicin	17.11	3003283	protein variant model	L538R, Q513L, D516G, S512I, G523A		rifamycin antibiotic	antibiotic target alteration; antibiotic target replacement	rifamycin-resistant beta-subunit of RNA polymerase (rpoB)
KP808_23900	Loose	450	39.6614	Escherichia coli fabI mutations conferring resistance to isoniazid and triclosan	24.06	3004045	protein variant model	G93A		isoniazid; triclosan	antibiotic target alteration	antibiotic resistant fabI
KP808_23910	Loose	700	82.0333	Escherichia coli EF-Tu mutants conferring resistance to kirromycin	30.21	3003368	protein variant model	Q125E		elfamycin antibiotic	antibiotic target alteration	elfamycin resistant EF-Tu
KP808_23950	Loose	650	27.7202	D-Ala-D-Ala ligase	26.67	3003970	protein variant model	D295G, P313L		glycopeptide antibiotic	antibiotic target alteration	van ligase
KP808_24810	Loose	650	25.409	D-Ala-D-Ala ligase	25	3003970	protein variant model	P313L		glycopeptide antibiotic	antibiotic target alteration	van ligase
KP808_25245	Loose	300	35.4242	Escherichia coli UhpA with mutation conferring resistance to fosfomycin	27.12	3003893	protein variant model	G97D		fosfomycin	antibiotic target alteration	UhpT
KP808_25265	Loose	300	40.4318	Escherichia coli UhpA with mutation conferring resistance to fosfomycin	26.89	3003893	protein variant model	G97D		fosfomycin	antibiotic target alteration	UhpT
KP808_25390	Loose	650	36.1946	D-Ala-D-Ala ligase	24.83	3003970	protein variant model	D295G		glycopeptide antibiotic	antibiotic target alteration	van ligase
KP808_25480	Loose	900	275.018	Enterococcus faecium cls conferring resistance to daptomycin	32.58	3003092	protein variant model	H215R	H215R:2272	peptide antibiotic	antibiotic target alteration	daptomycin resistant cls
KP808_25555	Loose	450	26.1794	Escherichia coli fabI mutations conferring resistance to isoniazid and triclosan	21.94	3004045	protein variant model	G93A		isoniazid; triclosan	antibiotic target alteration	antibiotic resistant fabI
KP808_25660	Loose	800	26.1794	Staphylococcus aureus murA with mutation conferring resistance to fosfomycin	31.34	3003776	protein variant model	E291D		fosfomycin	antibiotic target alteration	murA transferase
KP808_25705	Loose	900	27.7202	lmrA	23.95	3003028	protein variant model	Q52P		lincosamide antibiotic	antibiotic target alteration; antibiotic efflux	ATP-binding cassette (ABC) antibiotic efflux pump
KP808_00050	Loose	400	30.0314	tetR	30.59	3003479	protein overexpression model	n/a	n/a	tetracycline antibiotic	antibiotic target alteration; antibiotic efflux	major facilitator superfamily (MFS) antibiotic efflux pump
KP808_00075	Loose	390	25.7942	MexZ	32.43	3003709	protein overexpression model	n/a	n/a	macrolide antibiotic; fluoroquinolone antibiotic; aminoglycoside antibiotic; carbapenem; cephalosporin; cephamycin; penam; tetracycline antibiotic; acridine dye; phenicol antibiotic	antibiotic efflux	resistance-nodulation-cell division (RND) antibiotic efflux pump
KP808_00105	Loose	660	97.8265	MexS	33.47	3000813	protein overexpression model	n/a	n/a	fluoroquinolone antibiotic; diaminopyrimidine antibiotic; phenicol antibiotic	antibiotic efflux	resistance-nodulation-cell division (RND) antibiotic efflux pump
KP808_00135	Loose	500	35.039	MexT	32.14	3000814	protein overexpression model	n/a	n/a	fluoroquinolone antibiotic; diaminopyrimidine antibiotic; phenicol antibiotic	antibiotic efflux	resistance-nodulation-cell division (RND) antibiotic efflux pump
KP808_00235	Loose	400	21.9422	nalC	27.69	3000818	protein overexpression model	n/a	n/a	macrolide antibiotic; fluoroquinolone antibiotic; monobactam; carbapenem; cephalosporin; cephamycin; penam; tetracycline antibiotic; peptide antibiotic; aminocoumarin antibiotic; diaminopyrimidine antibiotic; sulfonamide antibiotic; phenicol antibiotic; penem	antibiotic efflux	resistance-nodulation-cell division (RND) antibiotic efflux pump
KP808_00410	Loose	390	21.1718	MexZ	33.33	3003709	protein overexpression model	n/a	n/a	macrolide antibiotic; fluoroquinolone antibiotic; aminoglycoside antibiotic; carbapenem; cephalosporin; cephamycin; penam; tetracycline antibiotic; acridine dye; phenicol antibiotic	antibiotic efflux	resistance-nodulation-cell division (RND) antibiotic efflux pump
KP808_00835	Loose	500	29.261	MexT	54.55	3000814	protein overexpression model	n/a	n/a	fluoroquinolone antibiotic; diaminopyrimidine antibiotic; phenicol antibiotic	antibiotic efflux	resistance-nodulation-cell division (RND) antibiotic efflux pump
KP808_01115	Loose	390	23.0978	MexZ	29.79	3003709	protein overexpression model	n/a	n/a	macrolide antibiotic; fluoroquinolone antibiotic; aminoglycoside antibiotic; carbapenem; cephalosporin; cephamycin; penam; tetracycline antibiotic; acridine dye; phenicol antibiotic	antibiotic efflux	resistance-nodulation-cell division (RND) antibiotic efflux pump
KP808_01150	Loose	400	23.8682	tetR	25	3003479	protein overexpression model	n/a	n/a	tetracycline antibiotic	antibiotic target alteration; antibiotic efflux	major facilitator superfamily (MFS) antibiotic efflux pump
KP808_01505	Loose	660	102.064	MexS	26.83	3000813	protein overexpression model	n/a	n/a	fluoroquinolone antibiotic; diaminopyrimidine antibiotic; phenicol antibiotic	antibiotic efflux	resistance-nodulation-cell division (RND) antibiotic efflux pump
KP808_01535	Loose	300	23.0978	Escherichia coli soxR with mutation conferring antibiotic resistance	27.45	3003381	protein overexpression model	n/a	n/a	fluoroquinolone antibiotic; cephalosporin; glycylcycline; penam; tetracycline antibiotic; rifamycin antibiotic; phenicol antibiotic; triclosan	antibiotic target alteration; antibiotic efflux	ATP-binding cassette (ABC) antibiotic efflux pump; major facilitator superfamily (MFS) antibiotic efflux pump; resistance-nodulation-cell division (RND) antibiotic efflux pump
KP808_01565	Loose	200	30.8018	Escherichia coli soxS with mutation conferring antibiotic resistance	31.48	3003511	protein overexpression model	n/a	n/a	fluoroquinolone antibiotic; monobactam; carbapenem; cephalosporin; glycylcycline; cephamycin; penam; tetracycline antibiotic; rifamycin antibiotic; phenicol antibiotic; triclosan; penem	antibiotic target alteration; antibiotic efflux; reduced permeability to antibiotic	ATP-binding cassette (ABC) antibiotic efflux pump; major facilitator superfamily (MFS) antibiotic efflux pump; resistance-nodulation-cell division (RND) antibiotic efflux pump; General Bacterial Porin with reduced permeability to beta-lactams
KP808_01830	Loose	660	23.483	MexS	31.07	3000813	protein overexpression model	n/a	n/a	fluoroquinolone antibiotic; diaminopyrimidine antibiotic; phenicol antibiotic	antibiotic efflux	resistance-nodulation-cell division (RND) antibiotic efflux pump
KP808_01880	Loose	375	50.0618	Escherichia coli acrR with mutation conferring multidrug antibiotic resistance	38.1	3003807	protein overexpression model	n/a	n/a	fluoroquinolone antibiotic; cephalosporin; glycylcycline; penam; tetracycline antibiotic; rifamycin antibiotic; phenicol antibiotic; triclosan	antibiotic target alteration; antibiotic efflux	resistance-nodulation-cell division (RND) antibiotic efflux pump
KP808_02020	Loose	310	30.0314	Type B NfxB	60.71	3004060	protein overexpression model	n/a	n/a	macrolide antibiotic; fluoroquinolone antibiotic; aminoglycoside antibiotic; cephalosporin; penam; tetracycline antibiotic; aminocoumarin antibiotic; diaminopyrimidine antibiotic; phenicol antibiotic	antibiotic efflux	resistance-nodulation-cell division (RND) antibiotic efflux pump
KP808_02105	Loose	270	26.1794	MexR	31.76	3000506	protein overexpression model	n/a	n/a	macrolide antibiotic; fluoroquinolone antibiotic; monobactam; carbapenem; cephalosporin; cephamycin; penam; tetracycline antibiotic; peptide antibiotic; aminocoumarin antibiotic; diaminopyrimidine antibiotic; sulfonamide antibiotic; phenicol antibiotic; penem	antibiotic target alteration; antibiotic efflux	resistance-nodulation-cell division (RND) antibiotic efflux pump
KP808_02205	Loose	375	24.6386	nalD	34.29	3000819	protein overexpression model	n/a	n/a	macrolide antibiotic; fluoroquinolone antibiotic; monobactam; carbapenem; cephalosporin; cephamycin; penam; tetracycline antibiotic; peptide antibiotic; aminocoumarin antibiotic; diaminopyrimidine antibiotic; sulfonamide antibiotic; phenicol antibiotic; penem	antibiotic efflux	resistance-nodulation-cell division (RND) antibiotic efflux pump
KP808_02930	Loose	210	24.6386	Escherichia coli marR mutant conferring antibiotic resistance	29.41	3003378	protein overexpression model	n/a	n/a	fluoroquinolone antibiotic; cephalosporin; glycylcycline; penam; tetracycline antibiotic; rifamycin antibiotic; phenicol antibiotic; triclosan	antibiotic target alteration; antibiotic efflux	resistance-nodulation-cell division (RND) antibiotic efflux pump
KP808_03025	Loose	375	24.6386	Escherichia coli acrR with mutation conferring multidrug antibiotic resistance	26.88	3003807	protein overexpression model	n/a	n/a	fluoroquinolone antibiotic; cephalosporin; glycylcycline; penam; tetracycline antibiotic; rifamycin antibiotic; phenicol antibiotic; triclosan	antibiotic target alteration; antibiotic efflux	resistance-nodulation-cell division (RND) antibiotic efflux pump
KP808_03205	Loose	200	35.039	Escherichia coli soxS with mutation conferring antibiotic resistance	27.08	3003511	protein overexpression model	n/a	n/a	fluoroquinolone antibiotic; monobactam; carbapenem; cephalosporin; glycylcycline; cephamycin; penam; tetracycline antibiotic; rifamycin antibiotic; phenicol antibiotic; triclosan; penem	antibiotic target alteration; antibiotic efflux; reduced permeability to antibiotic	ATP-binding cassette (ABC) antibiotic efflux pump; major facilitator superfamily (MFS) antibiotic efflux pump; resistance-nodulation-cell division (RND) antibiotic efflux pump; General Bacterial Porin with reduced permeability to beta-lactams
KP808_03215	Loose	300	56.225	Escherichia coli soxR with mutation conferring antibiotic resistance	30.89	3003381	protein overexpression model	n/a	n/a	fluoroquinolone antibiotic; cephalosporin; glycylcycline; penam; tetracycline antibiotic; rifamycin antibiotic; phenicol antibiotic; triclosan	antibiotic target alteration; antibiotic efflux	ATP-binding cassette (ABC) antibiotic efflux pump; major facilitator superfamily (MFS) antibiotic efflux pump; resistance-nodulation-cell division (RND) antibiotic efflux pump
KP808_03240	Loose	660	61.2326	MexS	29.06	3000813	protein overexpression model	n/a	n/a	fluoroquinolone antibiotic; diaminopyrimidine antibiotic; phenicol antibiotic	antibiotic efflux	resistance-nodulation-cell division (RND) antibiotic efflux pump
KP808_03325	Loose	400	46.2098	nalC	33.82	3000818	protein overexpression model	n/a	n/a	macrolide antibiotic; fluoroquinolone antibiotic; monobactam; carbapenem; cephalosporin; cephamycin; penam; tetracycline antibiotic; peptide antibiotic; aminocoumarin antibiotic; diaminopyrimidine antibiotic; sulfonamide antibiotic; phenicol antibiotic; penem	antibiotic efflux	resistance-nodulation-cell division (RND) antibiotic efflux pump
KP808_03335	Loose	500	24.6386	MexT	28.26	3000814	protein overexpression model	n/a	n/a	fluoroquinolone antibiotic; diaminopyrimidine antibiotic; phenicol antibiotic	antibiotic efflux	resistance-nodulation-cell division (RND) antibiotic efflux pump
KP808_03595	Loose	390	41.9726	MexZ	32.26	3003709	protein overexpression model	n/a	n/a	macrolide antibiotic; fluoroquinolone antibiotic; aminoglycoside antibiotic; carbapenem; cephalosporin; cephamycin; penam; tetracycline antibiotic; acridine dye; phenicol antibiotic	antibiotic efflux	resistance-nodulation-cell division (RND) antibiotic efflux pump
KP808_03815	Loose	300	25.0238	Escherichia coli soxR with mutation conferring antibiotic resistance	45.16	3003381	protein overexpression model	n/a	n/a	fluoroquinolone antibiotic; cephalosporin; glycylcycline; penam; tetracycline antibiotic; rifamycin antibiotic; phenicol antibiotic; triclosan	antibiotic target alteration; antibiotic efflux	ATP-binding cassette (ABC) antibiotic efflux pump; major facilitator superfamily (MFS) antibiotic efflux pump; resistance-nodulation-cell division (RND) antibiotic efflux pump
KP808_03845	Loose	390	23.8682	MexZ	26.92	3003709	protein overexpression model	n/a	n/a	macrolide antibiotic; fluoroquinolone antibiotic; aminoglycoside antibiotic; carbapenem; cephalosporin; cephamycin; penam; tetracycline antibiotic; acridine dye; phenicol antibiotic	antibiotic efflux	resistance-nodulation-cell division (RND) antibiotic efflux pump
KP808_04560	Loose	375	38.891	nalD	38	3000819	protein overexpression model	n/a	n/a	macrolide antibiotic; fluoroquinolone antibiotic; monobactam; carbapenem; cephalosporin; cephamycin; penam; tetracycline antibiotic; peptide antibiotic; aminocoumarin antibiotic; diaminopyrimidine antibiotic; sulfonamide antibiotic; phenicol antibiotic; penem	antibiotic efflux	resistance-nodulation-cell division (RND) antibiotic efflux pump
KP808_04615	Loose	660	24.6386	MexS	31.25	3000813	protein overexpression model	n/a	n/a	fluoroquinolone antibiotic; diaminopyrimidine antibiotic; phenicol antibiotic	antibiotic efflux	resistance-nodulation-cell division (RND) antibiotic efflux pump
KP808_04730	Loose	270	25.409	MexR	43.75	3000506	protein overexpression model	n/a	n/a	macrolide antibiotic; fluoroquinolone antibiotic; monobactam; carbapenem; cephalosporin; cephamycin; penam; tetracycline antibiotic; peptide antibiotic; aminocoumarin antibiotic; diaminopyrimidine antibiotic; sulfonamide antibiotic; phenicol antibiotic; penem	antibiotic target alteration; antibiotic efflux	resistance-nodulation-cell division (RND) antibiotic efflux pump
KP808_04765	Loose	400	25.0238	tetR	35.48	3003479	protein overexpression model	n/a	n/a	tetracycline antibiotic	antibiotic target alteration; antibiotic efflux	major facilitator superfamily (MFS) antibiotic efflux pump
KP808_04860	Loose	375	42.3578	Escherichia coli acrR with mutation conferring multidrug antibiotic resistance	38	3003807	protein overexpression model	n/a	n/a	fluoroquinolone antibiotic; cephalosporin; glycylcycline; penam; tetracycline antibiotic; rifamycin antibiotic; phenicol antibiotic; triclosan	antibiotic target alteration; antibiotic efflux	resistance-nodulation-cell division (RND) antibiotic efflux pump
KP808_04940	Loose	270	23.8682	MexR	32.56	3000506	protein overexpression model	n/a	n/a	macrolide antibiotic; fluoroquinolone antibiotic; monobactam; carbapenem; cephalosporin; cephamycin; penam; tetracycline antibiotic; peptide antibiotic; aminocoumarin antibiotic; diaminopyrimidine antibiotic; sulfonamide antibiotic; phenicol antibiotic; penem	antibiotic target alteration; antibiotic efflux	resistance-nodulation-cell division (RND) antibiotic efflux pump
KP808_05065	Loose	270	30.0314	MexR	42.86	3000506	protein overexpression model	n/a	n/a	macrolide antibiotic; fluoroquinolone antibiotic; monobactam; carbapenem; cephalosporin; cephamycin; penam; tetracycline antibiotic; peptide antibiotic; aminocoumarin antibiotic; diaminopyrimidine antibiotic; sulfonamide antibiotic; phenicol antibiotic; penem	antibiotic target alteration; antibiotic efflux	resistance-nodulation-cell division (RND) antibiotic efflux pump
KP808_05090	Loose	200	61.6178	Escherichia coli soxS with mutation conferring antibiotic resistance	32.63	3003511	protein overexpression model	n/a	n/a	fluoroquinolone antibiotic; monobactam; carbapenem; cephalosporin; glycylcycline; cephamycin; penam; tetracycline antibiotic; rifamycin antibiotic; phenicol antibiotic; triclosan; penem	antibiotic target alteration; antibiotic efflux; reduced permeability to antibiotic	ATP-binding cassette (ABC) antibiotic efflux pump; major facilitator superfamily (MFS) antibiotic efflux pump; resistance-nodulation-cell division (RND) antibiotic efflux pump; General Bacterial Porin with reduced permeability to beta-lactams
KP808_05275	Loose	200	24.2534	Escherichia coli soxS with mutation conferring antibiotic resistance	34.62	3003511	protein overexpression model	n/a	n/a	fluoroquinolone antibiotic; monobactam; carbapenem; cephalosporin; glycylcycline; cephamycin; penam; tetracycline antibiotic; rifamycin antibiotic; phenicol antibiotic; triclosan; penem	antibiotic target alteration; antibiotic efflux; reduced permeability to antibiotic	ATP-binding cassette (ABC) antibiotic efflux pump; major facilitator superfamily (MFS) antibiotic efflux pump; resistance-nodulation-cell division (RND) antibiotic efflux pump; General Bacterial Porin with reduced permeability to beta-lactams
KP808_05285	Loose	310	24.2534	Type B NfxB	30.16	3004060	protein overexpression model	n/a	n/a	macrolide antibiotic; fluoroquinolone antibiotic; aminoglycoside antibiotic; cephalosporin; penam; tetracycline antibiotic; aminocoumarin antibiotic; diaminopyrimidine antibiotic; phenicol antibiotic	antibiotic efflux	resistance-nodulation-cell division (RND) antibiotic efflux pump
KP808_05385	Loose	300	30.8018	Escherichia coli soxR with mutation conferring antibiotic resistance	38.46	3003381	protein overexpression model	n/a	n/a	fluoroquinolone antibiotic; cephalosporin; glycylcycline; penam; tetracycline antibiotic; rifamycin antibiotic; phenicol antibiotic; triclosan	antibiotic target alteration; antibiotic efflux	ATP-binding cassette (ABC) antibiotic efflux pump; major facilitator superfamily (MFS) antibiotic efflux pump; resistance-nodulation-cell division (RND) antibiotic efflux pump
KP808_05535	Loose	400	27.335	nalC	28.85	3000818	protein overexpression model	n/a	n/a	macrolide antibiotic; fluoroquinolone antibiotic; monobactam; carbapenem; cephalosporin; cephamycin; penam; tetracycline antibiotic; peptide antibiotic; aminocoumarin antibiotic; diaminopyrimidine antibiotic; sulfonamide antibiotic; phenicol antibiotic; penem	antibiotic efflux	resistance-nodulation-cell division (RND) antibiotic efflux pump
KP808_05710	Loose	660	88.9669	MexS	30.12	3000813	protein overexpression model	n/a	n/a	fluoroquinolone antibiotic; diaminopyrimidine antibiotic; phenicol antibiotic	antibiotic efflux	resistance-nodulation-cell division (RND) antibiotic efflux pump
KP808_05815	Loose	270	26.1794	MexR	24.42	3000506	protein overexpression model	n/a	n/a	macrolide antibiotic; fluoroquinolone antibiotic; monobactam; carbapenem; cephalosporin; cephamycin; penam; tetracycline antibiotic; peptide antibiotic; aminocoumarin antibiotic; diaminopyrimidine antibiotic; sulfonamide antibiotic; phenicol antibiotic; penem	antibiotic target alteration; antibiotic efflux	resistance-nodulation-cell division (RND) antibiotic efflux pump
KP808_05920	Loose	500	31.5722	MexT	33.96	3000814	protein overexpression model	n/a	n/a	fluoroquinolone antibiotic; diaminopyrimidine antibiotic; phenicol antibiotic	antibiotic efflux	resistance-nodulation-cell division (RND) antibiotic efflux pump
KP808_05990	Loose	210	26.5646	Escherichia coli marR mutant conferring antibiotic resistance	40.48	3003378	protein overexpression model	n/a	n/a	fluoroquinolone antibiotic; cephalosporin; glycylcycline; penam; tetracycline antibiotic; rifamycin antibiotic; phenicol antibiotic; triclosan	antibiotic target alteration; antibiotic efflux	resistance-nodulation-cell division (RND) antibiotic efflux pump
KP808_06285	Loose	660	28.1054	MexS	33.33	3000813	protein overexpression model	n/a	n/a	fluoroquinolone antibiotic; diaminopyrimidine antibiotic; phenicol antibiotic	antibiotic efflux	resistance-nodulation-cell division (RND) antibiotic efflux pump
KP808_06540	Loose	375	41.2022	Escherichia coli acrR with mutation conferring multidrug antibiotic resistance	28.1	3003807	protein overexpression model	n/a	n/a	fluoroquinolone antibiotic; cephalosporin; glycylcycline; penam; tetracycline antibiotic; rifamycin antibiotic; phenicol antibiotic; triclosan	antibiotic target alteration; antibiotic efflux	resistance-nodulation-cell division (RND) antibiotic efflux pump
KP808_06680	Loose	375	23.8682	Escherichia coli acrR with mutation conferring multidrug antibiotic resistance	24.42	3003807	protein overexpression model	n/a	n/a	fluoroquinolone antibiotic; cephalosporin; glycylcycline; penam; tetracycline antibiotic; rifamycin antibiotic; phenicol antibiotic; triclosan	antibiotic target alteration; antibiotic efflux	resistance-nodulation-cell division (RND) antibiotic efflux pump
KP808_06790	Loose	390	21.557	MexZ	30.61	3003709	protein overexpression model	n/a	n/a	macrolide antibiotic; fluoroquinolone antibiotic; aminoglycoside antibiotic; carbapenem; cephalosporin; cephamycin; penam; tetracycline antibiotic; acridine dye; phenicol antibiotic	antibiotic efflux	resistance-nodulation-cell division (RND) antibiotic efflux pump
KP808_06805	Loose	660	40.0466	MexS	35.16	3000813	protein overexpression model	n/a	n/a	fluoroquinolone antibiotic; diaminopyrimidine antibiotic; phenicol antibiotic	antibiotic efflux	resistance-nodulation-cell division (RND) antibiotic efflux pump
KP808_06925	Loose	210	26.5646	Escherichia coli marR mutant conferring antibiotic resistance	30.34	3003378	protein overexpression model	n/a	n/a	fluoroquinolone antibiotic; cephalosporin; glycylcycline; penam; tetracycline antibiotic; rifamycin antibiotic; phenicol antibiotic; triclosan	antibiotic target alteration; antibiotic efflux	resistance-nodulation-cell division (RND) antibiotic efflux pump
KP808_06930	Loose	400	25.7942	nalC	39.47	3000818	protein overexpression model	n/a	n/a	macrolide antibiotic; fluoroquinolone antibiotic; monobactam; carbapenem; cephalosporin; cephamycin; penam; tetracycline antibiotic; peptide antibiotic; aminocoumarin antibiotic; diaminopyrimidine antibiotic; sulfonamide antibiotic; phenicol antibiotic; penem	antibiotic efflux	resistance-nodulation-cell division (RND) antibiotic efflux pump
KP808_06970	Loose	400	27.335	tetR	26.92	3003479	protein overexpression model	n/a	n/a	tetracycline antibiotic	antibiotic target alteration; antibiotic efflux	major facilitator superfamily (MFS) antibiotic efflux pump
KP808_07350	Loose	500	29.6462	MexT	41.3	3000814	protein overexpression model	n/a	n/a	fluoroquinolone antibiotic; diaminopyrimidine antibiotic; phenicol antibiotic	antibiotic efflux	resistance-nodulation-cell division (RND) antibiotic efflux pump
KP808_07395	Loose	660	87.0409	MexS	29.06	3000813	protein overexpression model	n/a	n/a	fluoroquinolone antibiotic; diaminopyrimidine antibiotic; phenicol antibiotic	antibiotic efflux	resistance-nodulation-cell division (RND) antibiotic efflux pump
KP808_07420	Loose	200	23.8682	Escherichia coli soxS with mutation conferring antibiotic resistance	28.57	3003511	protein overexpression model	n/a	n/a	fluoroquinolone antibiotic; monobactam; carbapenem; cephalosporin; glycylcycline; cephamycin; penam; tetracycline antibiotic; rifamycin antibiotic; phenicol antibiotic; triclosan; penem	antibiotic target alteration; antibiotic efflux; reduced permeability to antibiotic	ATP-binding cassette (ABC) antibiotic efflux pump; major facilitator superfamily (MFS) antibiotic efflux pump; resistance-nodulation-cell division (RND) antibiotic efflux pump; General Bacterial Porin with reduced permeability to beta-lactams
KP808_07480	Loose	200	26.1794	Escherichia coli soxS with mutation conferring antibiotic resistance	34.21	3003511	protein overexpression model	n/a	n/a	fluoroquinolone antibiotic; monobactam; carbapenem; cephalosporin; glycylcycline; cephamycin; penam; tetracycline antibiotic; rifamycin antibiotic; phenicol antibiotic; triclosan; penem	antibiotic target alteration; antibiotic efflux; reduced permeability to antibiotic	ATP-binding cassette (ABC) antibiotic efflux pump; major facilitator superfamily (MFS) antibiotic efflux pump; resistance-nodulation-cell division (RND) antibiotic efflux pump; General Bacterial Porin with reduced permeability to beta-lactams
KP808_07515	Loose	210	42.3578	Escherichia coli marR mutant conferring antibiotic resistance	37.5	3003378	protein overexpression model	n/a	n/a	fluoroquinolone antibiotic; cephalosporin; glycylcycline; penam; tetracycline antibiotic; rifamycin antibiotic; phenicol antibiotic; triclosan	antibiotic target alteration; antibiotic efflux	resistance-nodulation-cell division (RND) antibiotic efflux pump
KP808_07685	Loose	375	52.373	Escherichia coli acrR with mutation conferring multidrug antibiotic resistance	38.81	3003807	protein overexpression model	n/a	n/a	fluoroquinolone antibiotic; cephalosporin; glycylcycline; penam; tetracycline antibiotic; rifamycin antibiotic; phenicol antibiotic; triclosan	antibiotic target alteration; antibiotic efflux	resistance-nodulation-cell division (RND) antibiotic efflux pump
KP808_07770	Loose	500	24.2534	MexT	32.39	3000814	protein overexpression model	n/a	n/a	fluoroquinolone antibiotic; diaminopyrimidine antibiotic; phenicol antibiotic	antibiotic efflux	resistance-nodulation-cell division (RND) antibiotic efflux pump
KP808_07790	Loose	200	38.5058	Escherichia coli soxS with mutation conferring antibiotic resistance	29.63	3003511	protein overexpression model	n/a	n/a	fluoroquinolone antibiotic; monobactam; carbapenem; cephalosporin; glycylcycline; cephamycin; penam; tetracycline antibiotic; rifamycin antibiotic; phenicol antibiotic; triclosan; penem	antibiotic target alteration; antibiotic efflux; reduced permeability to antibiotic	ATP-binding cassette (ABC) antibiotic efflux pump; major facilitator superfamily (MFS) antibiotic efflux pump; resistance-nodulation-cell division (RND) antibiotic efflux pump; General Bacterial Porin with reduced permeability to beta-lactams
KP808_07800	Loose	375	28.4906	nalD	57.14	3000819	protein overexpression model	n/a	n/a	macrolide antibiotic; fluoroquinolone antibiotic; monobactam; carbapenem; cephalosporin; cephamycin; penam; tetracycline antibiotic; peptide antibiotic; aminocoumarin antibiotic; diaminopyrimidine antibiotic; sulfonamide antibiotic; phenicol antibiotic; penem	antibiotic efflux	resistance-nodulation-cell division (RND) antibiotic efflux pump
KP808_08045	Loose	375	45.8246	nalD	36.67	3000819	protein overexpression model	n/a	n/a	macrolide antibiotic; fluoroquinolone antibiotic; monobactam; carbapenem; cephalosporin; cephamycin; penam; tetracycline antibiotic; peptide antibiotic; aminocoumarin antibiotic; diaminopyrimidine antibiotic; sulfonamide antibiotic; phenicol antibiotic; penem	antibiotic efflux	resistance-nodulation-cell division (RND) antibiotic efflux pump
KP808_08055	Loose	375	34.2686	Escherichia coli acrR with mutation conferring multidrug antibiotic resistance	32.65	3003807	protein overexpression model	n/a	n/a	fluoroquinolone antibiotic; cephalosporin; glycylcycline; penam; tetracycline antibiotic; rifamycin antibiotic; phenicol antibiotic; triclosan	antibiotic target alteration; antibiotic efflux	resistance-nodulation-cell division (RND) antibiotic efflux pump
KP808_08395	Loose	660	51.6026	MexS	35.79	3000813	protein overexpression model	n/a	n/a	fluoroquinolone antibiotic; diaminopyrimidine antibiotic; phenicol antibiotic	antibiotic efflux	resistance-nodulation-cell division (RND) antibiotic efflux pump
KP808_08410	Loose	270	24.6386	MexR	30.91	3000506	protein overexpression model	n/a	n/a	macrolide antibiotic; fluoroquinolone antibiotic; monobactam; carbapenem; cephalosporin; cephamycin; penam; tetracycline antibiotic; peptide antibiotic; aminocoumarin antibiotic; diaminopyrimidine antibiotic; sulfonamide antibiotic; phenicol antibiotic; penem	antibiotic target alteration; antibiotic efflux	resistance-nodulation-cell division (RND) antibiotic efflux pump
KP808_08685	Loose	310	25.7942	Type B NfxB	28.57	3004060	protein overexpression model	n/a	n/a	macrolide antibiotic; fluoroquinolone antibiotic; aminoglycoside antibiotic; cephalosporin; penam; tetracycline antibiotic; aminocoumarin antibiotic; diaminopyrimidine antibiotic; phenicol antibiotic	antibiotic efflux	resistance-nodulation-cell division (RND) antibiotic efflux pump
KP808_08835	Loose	660	24.2534	MexS	24.59	3000813	protein overexpression model	n/a	n/a	fluoroquinolone antibiotic; diaminopyrimidine antibiotic; phenicol antibiotic	antibiotic efflux	resistance-nodulation-cell division (RND) antibiotic efflux pump
KP808_09200	Loose	660	46.2098	MexS	27.75	3000813	protein overexpression model	n/a	n/a	fluoroquinolone antibiotic; diaminopyrimidine antibiotic; phenicol antibiotic	antibiotic efflux	resistance-nodulation-cell division (RND) antibiotic efflux pump
KP808_09205	Loose	200	51.9878	Escherichia coli soxS with mutation conferring antibiotic resistance	28.71	3003511	protein overexpression model	n/a	n/a	fluoroquinolone antibiotic; monobactam; carbapenem; cephalosporin; glycylcycline; cephamycin; penam; tetracycline antibiotic; rifamycin antibiotic; phenicol antibiotic; triclosan; penem	antibiotic target alteration; antibiotic efflux; reduced permeability to antibiotic	ATP-binding cassette (ABC) antibiotic efflux pump; major facilitator superfamily (MFS) antibiotic efflux pump; resistance-nodulation-cell division (RND) antibiotic efflux pump; General Bacterial Porin with reduced permeability to beta-lactams
KP808_09695	Loose	660	23.483	MexS	31.71	3000813	protein overexpression model	n/a	n/a	fluoroquinolone antibiotic; diaminopyrimidine antibiotic; phenicol antibiotic	antibiotic efflux	resistance-nodulation-cell division (RND) antibiotic efflux pump
KP808_09840	Loose	500	27.7202	MexT	28	3000814	protein overexpression model	n/a	n/a	fluoroquinolone antibiotic; diaminopyrimidine antibiotic; phenicol antibiotic	antibiotic efflux	resistance-nodulation-cell division (RND) antibiotic efflux pump
KP808_09900	Loose	660	27.335	MexS	23.73	3000813	protein overexpression model	n/a	n/a	fluoroquinolone antibiotic; diaminopyrimidine antibiotic; phenicol antibiotic	antibiotic efflux	resistance-nodulation-cell division (RND) antibiotic efflux pump
KP808_10100	Loose	200	25.7942	Escherichia coli soxS with mutation conferring antibiotic resistance	34.48	3003511	protein overexpression model	n/a	n/a	fluoroquinolone antibiotic; monobactam; carbapenem; cephalosporin; glycylcycline; cephamycin; penam; tetracycline antibiotic; rifamycin antibiotic; phenicol antibiotic; triclosan; penem	antibiotic target alteration; antibiotic efflux; reduced permeability to antibiotic	ATP-binding cassette (ABC) antibiotic efflux pump; major facilitator superfamily (MFS) antibiotic efflux pump; resistance-nodulation-cell division (RND) antibiotic efflux pump; General Bacterial Porin with reduced permeability to beta-lactams
KP808_10380	Loose	500	24.2534	MexT	31.25	3000814	protein overexpression model	n/a	n/a	fluoroquinolone antibiotic; diaminopyrimidine antibiotic; phenicol antibiotic	antibiotic efflux	resistance-nodulation-cell division (RND) antibiotic efflux pump
KP808_10485	Loose	310	22.7126	Type B NfxB	35.42	3004060	protein overexpression model	n/a	n/a	macrolide antibiotic; fluoroquinolone antibiotic; aminoglycoside antibiotic; cephalosporin; penam; tetracycline antibiotic; aminocoumarin antibiotic; diaminopyrimidine antibiotic; phenicol antibiotic	antibiotic efflux	resistance-nodulation-cell division (RND) antibiotic efflux pump
KP808_10600	Loose	660	24.2534	MexS	31.91	3000813	protein overexpression model	n/a	n/a	fluoroquinolone antibiotic; diaminopyrimidine antibiotic; phenicol antibiotic	antibiotic efflux	resistance-nodulation-cell division (RND) antibiotic efflux pump
KP808_10675	Loose	310	231.106	Type B NfxB	59.89	3004060	protein overexpression model	n/a	n/a	macrolide antibiotic; fluoroquinolone antibiotic; aminoglycoside antibiotic; cephalosporin; penam; tetracycline antibiotic; aminocoumarin antibiotic; diaminopyrimidine antibiotic; phenicol antibiotic	antibiotic efflux	resistance-nodulation-cell division (RND) antibiotic efflux pump
KP808_10870	Loose	400	26.1794	tetR	36.96	3003479	protein overexpression model	n/a	n/a	tetracycline antibiotic	antibiotic target alteration; antibiotic efflux	major facilitator superfamily (MFS) antibiotic efflux pump
KP808_11150	Loose	310	23.483	Type B NfxB	38	3004060	protein overexpression model	n/a	n/a	macrolide antibiotic; fluoroquinolone antibiotic; aminoglycoside antibiotic; cephalosporin; penam; tetracycline antibiotic; aminocoumarin antibiotic; diaminopyrimidine antibiotic; phenicol antibiotic	antibiotic efflux	resistance-nodulation-cell division (RND) antibiotic efflux pump
KP808_11300	Loose	310	26.5646	Type B NfxB	36.21	3004060	protein overexpression model	n/a	n/a	macrolide antibiotic; fluoroquinolone antibiotic; aminoglycoside antibiotic; cephalosporin; penam; tetracycline antibiotic; aminocoumarin antibiotic; diaminopyrimidine antibiotic; phenicol antibiotic	antibiotic efflux	resistance-nodulation-cell division (RND) antibiotic efflux pump
KP808_11380	Loose	375	24.2534	Escherichia coli acrR with mutation conferring multidrug antibiotic resistance	35.14	3003807	protein overexpression model	n/a	n/a	fluoroquinolone antibiotic; cephalosporin; glycylcycline; penam; tetracycline antibiotic; rifamycin antibiotic; phenicol antibiotic; triclosan	antibiotic target alteration; antibiotic efflux	resistance-nodulation-cell division (RND) antibiotic efflux pump
KP808_11410	Loose	660	25.409	MexS	64.71	3000813	protein overexpression model	n/a	n/a	fluoroquinolone antibiotic; diaminopyrimidine antibiotic; phenicol antibiotic	antibiotic efflux	resistance-nodulation-cell division (RND) antibiotic efflux pump
KP808_11525	Loose	660	26.1794	MexS	22.12	3000813	protein overexpression model	n/a	n/a	fluoroquinolone antibiotic; diaminopyrimidine antibiotic; phenicol antibiotic	antibiotic efflux	resistance-nodulation-cell division (RND) antibiotic efflux pump
KP808_11665	Loose	660	36.965	MexS	25.51	3000813	protein overexpression model	n/a	n/a	fluoroquinolone antibiotic; diaminopyrimidine antibiotic; phenicol antibiotic	antibiotic efflux	resistance-nodulation-cell division (RND) antibiotic efflux pump
KP808_11715	Loose	200	46.2098	Escherichia coli soxS with mutation conferring antibiotic resistance	24.47	3003511	protein overexpression model	n/a	n/a	fluoroquinolone antibiotic; monobactam; carbapenem; cephalosporin; glycylcycline; cephamycin; penam; tetracycline antibiotic; rifamycin antibiotic; phenicol antibiotic; triclosan; penem	antibiotic target alteration; antibiotic efflux; reduced permeability to antibiotic	ATP-binding cassette (ABC) antibiotic efflux pump; major facilitator superfamily (MFS) antibiotic efflux pump; resistance-nodulation-cell division (RND) antibiotic efflux pump; General Bacterial Porin with reduced permeability to beta-lactams
KP808_11885	Loose	500	96.6709	MexT	31.34	3000814	protein overexpression model	n/a	n/a	fluoroquinolone antibiotic; diaminopyrimidine antibiotic; phenicol antibiotic	antibiotic efflux	resistance-nodulation-cell division (RND) antibiotic efflux pump
KP808_11890	Loose	390	27.335	MexZ	32.31	3003709	protein overexpression model	n/a	n/a	macrolide antibiotic; fluoroquinolone antibiotic; aminoglycoside antibiotic; carbapenem; cephalosporin; cephamycin; penam; tetracycline antibiotic; acridine dye; phenicol antibiotic	antibiotic efflux	resistance-nodulation-cell division (RND) antibiotic efflux pump
KP808_12190	Loose	500	26.5646	MexT	26.32	3000814	protein overexpression model	n/a	n/a	fluoroquinolone antibiotic; diaminopyrimidine antibiotic; phenicol antibiotic	antibiotic efflux	resistance-nodulation-cell division (RND) antibiotic efflux pump
KP808_12280	Loose	310	28.1054	Type B NfxB	35.14	3004060	protein overexpression model	n/a	n/a	macrolide antibiotic; fluoroquinolone antibiotic; aminoglycoside antibiotic; cephalosporin; penam; tetracycline antibiotic; aminocoumarin antibiotic; diaminopyrimidine antibiotic; phenicol antibiotic	antibiotic efflux	resistance-nodulation-cell division (RND) antibiotic efflux pump
KP808_12385	Loose	660	31.9574	MexS	26.74	3000813	protein overexpression model	n/a	n/a	fluoroquinolone antibiotic; diaminopyrimidine antibiotic; phenicol antibiotic	antibiotic efflux	resistance-nodulation-cell division (RND) antibiotic efflux pump
KP808_12450	Loose	400	37.3502	tetR	33.33	3003479	protein overexpression model	n/a	n/a	tetracycline antibiotic	antibiotic target alteration; antibiotic efflux	major facilitator superfamily (MFS) antibiotic efflux pump
KP808_12655	Loose	200	26.1794	Escherichia coli soxS with mutation conferring antibiotic resistance	22.92	3003511	protein overexpression model	n/a	n/a	fluoroquinolone antibiotic; monobactam; carbapenem; cephalosporin; glycylcycline; cephamycin; penam; tetracycline antibiotic; rifamycin antibiotic; phenicol antibiotic; triclosan; penem	antibiotic target alteration; antibiotic efflux; reduced permeability to antibiotic	ATP-binding cassette (ABC) antibiotic efflux pump; major facilitator superfamily (MFS) antibiotic efflux pump; resistance-nodulation-cell division (RND) antibiotic efflux pump; General Bacterial Porin with reduced permeability to beta-lactams
KP808_12670	Loose	660	64.3142	MexS	23.78	3000813	protein overexpression model	n/a	n/a	fluoroquinolone antibiotic; diaminopyrimidine antibiotic; phenicol antibiotic	antibiotic efflux	resistance-nodulation-cell division (RND) antibiotic efflux pump
KP808_12855	Loose	660	31.5722	MexS	35.59	3000813	protein overexpression model	n/a	n/a	fluoroquinolone antibiotic; diaminopyrimidine antibiotic; phenicol antibiotic	antibiotic efflux	resistance-nodulation-cell division (RND) antibiotic efflux pump
KP808_13200	Loose	660	25.0238	MexS	35.48	3000813	protein overexpression model	n/a	n/a	fluoroquinolone antibiotic; diaminopyrimidine antibiotic; phenicol antibiotic	antibiotic efflux	resistance-nodulation-cell division (RND) antibiotic efflux pump
KP808_13205	Loose	500	30.0314	MexT	30.19	3000814	protein overexpression model	n/a	n/a	fluoroquinolone antibiotic; diaminopyrimidine antibiotic; phenicol antibiotic	antibiotic efflux	resistance-nodulation-cell division (RND) antibiotic efflux pump
KP808_13245	Loose	375	51.9878	Escherichia coli acrR with mutation conferring multidrug antibiotic resistance	40.68	3003807	protein overexpression model	n/a	n/a	fluoroquinolone antibiotic; cephalosporin; glycylcycline; penam; tetracycline antibiotic; rifamycin antibiotic; phenicol antibiotic; triclosan	antibiotic target alteration; antibiotic efflux	resistance-nodulation-cell division (RND) antibiotic efflux pump
KP808_13255	Loose	500	23.8682	MexT	29.13	3000814	protein overexpression model	n/a	n/a	fluoroquinolone antibiotic; diaminopyrimidine antibiotic; phenicol antibiotic	antibiotic efflux	resistance-nodulation-cell division (RND) antibiotic efflux pump
KP808_13295	Loose	270	38.891	MexR	27.78	3000506	protein overexpression model	n/a	n/a	macrolide antibiotic; fluoroquinolone antibiotic; monobactam; carbapenem; cephalosporin; cephamycin; penam; tetracycline antibiotic; peptide antibiotic; aminocoumarin antibiotic; diaminopyrimidine antibiotic; sulfonamide antibiotic; phenicol antibiotic; penem	antibiotic target alteration; antibiotic efflux	resistance-nodulation-cell division (RND) antibiotic efflux pump
KP808_13350	Loose	200	43.5134	Escherichia coli soxS with mutation conferring antibiotic resistance	27.55	3003511	protein overexpression model	n/a	n/a	fluoroquinolone antibiotic; monobactam; carbapenem; cephalosporin; glycylcycline; cephamycin; penam; tetracycline antibiotic; rifamycin antibiotic; phenicol antibiotic; triclosan; penem	antibiotic target alteration; antibiotic efflux; reduced permeability to antibiotic	ATP-binding cassette (ABC) antibiotic efflux pump; major facilitator superfamily (MFS) antibiotic efflux pump; resistance-nodulation-cell division (RND) antibiotic efflux pump; General Bacterial Porin with reduced permeability to beta-lactams
KP808_13415	Loose	660	42.743	MexS	28.25	3000813	protein overexpression model	n/a	n/a	fluoroquinolone antibiotic; diaminopyrimidine antibiotic; phenicol antibiotic	antibiotic efflux	resistance-nodulation-cell division (RND) antibiotic efflux pump
KP808_13425	Loose	660	27.335	MexS	37.93	3000813	protein overexpression model	n/a	n/a	fluoroquinolone antibiotic; diaminopyrimidine antibiotic; phenicol antibiotic	antibiotic efflux	resistance-nodulation-cell division (RND) antibiotic efflux pump
KP808_13460	Loose	300	22.3274	Escherichia coli soxR with mutation conferring antibiotic resistance	35.9	3003381	protein overexpression model	n/a	n/a	fluoroquinolone antibiotic; cephalosporin; glycylcycline; penam; tetracycline antibiotic; rifamycin antibiotic; phenicol antibiotic; triclosan	antibiotic target alteration; antibiotic efflux	ATP-binding cassette (ABC) antibiotic efflux pump; major facilitator superfamily (MFS) antibiotic efflux pump; resistance-nodulation-cell division (RND) antibiotic efflux pump
KP808_13510	Loose	390	23.483	MexZ	28.77	3003709	protein overexpression model	n/a	n/a	macrolide antibiotic; fluoroquinolone antibiotic; aminoglycoside antibiotic; carbapenem; cephalosporin; cephamycin; penam; tetracycline antibiotic; acridine dye; phenicol antibiotic	antibiotic efflux	resistance-nodulation-cell division (RND) antibiotic efflux pump
KP808_13780	Loose	660	429.098	MexS	59.35	3000813	protein overexpression model	n/a	n/a	fluoroquinolone antibiotic; diaminopyrimidine antibiotic; phenicol antibiotic	antibiotic efflux	resistance-nodulation-cell division (RND) antibiotic efflux pump
KP808_13785	Loose	500	437.958	MexT	84.39	3000814	protein overexpression model	n/a	n/a	fluoroquinolone antibiotic; diaminopyrimidine antibiotic; phenicol antibiotic	antibiotic efflux	resistance-nodulation-cell division (RND) antibiotic efflux pump
KP808_13830	Loose	400	36.965	nalC	29.35	3000818	protein overexpression model	n/a	n/a	macrolide antibiotic; fluoroquinolone antibiotic; monobactam; carbapenem; cephalosporin; cephamycin; penam; tetracycline antibiotic; peptide antibiotic; aminocoumarin antibiotic; diaminopyrimidine antibiotic; sulfonamide antibiotic; phenicol antibiotic; penem	antibiotic efflux	resistance-nodulation-cell division (RND) antibiotic efflux pump
KP808_13850	Loose	500	37.3502	MexT	30	3000814	protein overexpression model	n/a	n/a	fluoroquinolone antibiotic; diaminopyrimidine antibiotic; phenicol antibiotic	antibiotic efflux	resistance-nodulation-cell division (RND) antibiotic efflux pump
KP808_13855	Loose	500	25.409	MexT	35.14	3000814	protein overexpression model	n/a	n/a	fluoroquinolone antibiotic; diaminopyrimidine antibiotic; phenicol antibiotic	antibiotic efflux	resistance-nodulation-cell division (RND) antibiotic efflux pump
KP808_13915	Loose	310	25.7942	Type B NfxB	28.41	3004060	protein overexpression model	n/a	n/a	macrolide antibiotic; fluoroquinolone antibiotic; aminoglycoside antibiotic; cephalosporin; penam; tetracycline antibiotic; aminocoumarin antibiotic; diaminopyrimidine antibiotic; phenicol antibiotic	antibiotic efflux	resistance-nodulation-cell division (RND) antibiotic efflux pump
KP808_14230	Loose	400	28.8758	nalC	26.88	3000818	protein overexpression model	n/a	n/a	macrolide antibiotic; fluoroquinolone antibiotic; monobactam; carbapenem; cephalosporin; cephamycin; penam; tetracycline antibiotic; peptide antibiotic; aminocoumarin antibiotic; diaminopyrimidine antibiotic; sulfonamide antibiotic; phenicol antibiotic; penem	antibiotic efflux	resistance-nodulation-cell division (RND) antibiotic efflux pump
KP808_14315	Loose	210	23.483	Escherichia coli marR mutant conferring antibiotic resistance	24.44	3003378	protein overexpression model	n/a	n/a	fluoroquinolone antibiotic; cephalosporin; glycylcycline; penam; tetracycline antibiotic; rifamycin antibiotic; phenicol antibiotic; triclosan	antibiotic target alteration; antibiotic efflux	resistance-nodulation-cell division (RND) antibiotic efflux pump
KP808_14355	Loose	500	29.6462	MexT	28.57	3000814	protein overexpression model	n/a	n/a	fluoroquinolone antibiotic; diaminopyrimidine antibiotic; phenicol antibiotic	antibiotic efflux	resistance-nodulation-cell division (RND) antibiotic efflux pump
KP808_14440	Loose	390	27.335	MexZ	41.67	3003709	protein overexpression model	n/a	n/a	macrolide antibiotic; fluoroquinolone antibiotic; aminoglycoside antibiotic; carbapenem; cephalosporin; cephamycin; penam; tetracycline antibiotic; acridine dye; phenicol antibiotic	antibiotic efflux	resistance-nodulation-cell division (RND) antibiotic efflux pump
KP808_14490	Loose	375	25.0238	Escherichia coli acrR with mutation conferring multidrug antibiotic resistance	39.13	3003807	protein overexpression model	n/a	n/a	fluoroquinolone antibiotic; cephalosporin; glycylcycline; penam; tetracycline antibiotic; rifamycin antibiotic; phenicol antibiotic; triclosan	antibiotic target alteration; antibiotic efflux	resistance-nodulation-cell division (RND) antibiotic efflux pump
KP808_14685	Loose	210	28.1054	Escherichia coli marR mutant conferring antibiotic resistance	31.58	3003378	protein overexpression model	n/a	n/a	fluoroquinolone antibiotic; cephalosporin; glycylcycline; penam; tetracycline antibiotic; rifamycin antibiotic; phenicol antibiotic; triclosan	antibiotic target alteration; antibiotic efflux	resistance-nodulation-cell division (RND) antibiotic efflux pump
KP808_14725	Loose	200	44.669	Escherichia coli soxS with mutation conferring antibiotic resistance	29.03	3003511	protein overexpression model	n/a	n/a	fluoroquinolone antibiotic; monobactam; carbapenem; cephalosporin; glycylcycline; cephamycin; penam; tetracycline antibiotic; rifamycin antibiotic; phenicol antibiotic; triclosan; penem	antibiotic target alteration; antibiotic efflux; reduced permeability to antibiotic	ATP-binding cassette (ABC) antibiotic efflux pump; major facilitator superfamily (MFS) antibiotic efflux pump; resistance-nodulation-cell division (RND) antibiotic efflux pump; General Bacterial Porin with reduced permeability to beta-lactams
KP808_14875	Loose	500	301.982	MexT	56.6	3000814	protein overexpression model	n/a	n/a	fluoroquinolone antibiotic; diaminopyrimidine antibiotic; phenicol antibiotic	antibiotic efflux	resistance-nodulation-cell division (RND) antibiotic efflux pump
KP808_15130	Loose	390	45.8246	MexZ	29.89	3003709	protein overexpression model	n/a	n/a	macrolide antibiotic; fluoroquinolone antibiotic; aminoglycoside antibiotic; carbapenem; cephalosporin; cephamycin; penam; tetracycline antibiotic; acridine dye; phenicol antibiotic	antibiotic efflux	resistance-nodulation-cell division (RND) antibiotic efflux pump
KP808_15145	Loose	500	26.5646	MexT	26.83	3000814	protein overexpression model	n/a	n/a	fluoroquinolone antibiotic; diaminopyrimidine antibiotic; phenicol antibiotic	antibiotic efflux	resistance-nodulation-cell division (RND) antibiotic efflux pump
KP808_15615	Loose	300	25.409	Escherichia coli soxR with mutation conferring antibiotic resistance	36.21	3003381	protein overexpression model	n/a	n/a	fluoroquinolone antibiotic; cephalosporin; glycylcycline; penam; tetracycline antibiotic; rifamycin antibiotic; phenicol antibiotic; triclosan	antibiotic target alteration; antibiotic efflux	ATP-binding cassette (ABC) antibiotic efflux pump; major facilitator superfamily (MFS) antibiotic efflux pump; resistance-nodulation-cell division (RND) antibiotic efflux pump
KP808_15810	Loose	375	45.0542	nalD	32.38	3000819	protein overexpression model	n/a	n/a	macrolide antibiotic; fluoroquinolone antibiotic; monobactam; carbapenem; cephalosporin; cephamycin; penam; tetracycline antibiotic; peptide antibiotic; aminocoumarin antibiotic; diaminopyrimidine antibiotic; sulfonamide antibiotic; phenicol antibiotic; penem	antibiotic efflux	resistance-nodulation-cell division (RND) antibiotic efflux pump
KP808_15990	Loose	500	59.6918	MexT	23.97	3000814	protein overexpression model	n/a	n/a	fluoroquinolone antibiotic; diaminopyrimidine antibiotic; phenicol antibiotic	antibiotic efflux	resistance-nodulation-cell division (RND) antibiotic efflux pump
KP808_16005	Loose	400	45.4394	nalC	36.92	3000818	protein overexpression model	n/a	n/a	macrolide antibiotic; fluoroquinolone antibiotic; monobactam; carbapenem; cephalosporin; cephamycin; penam; tetracycline antibiotic; peptide antibiotic; aminocoumarin antibiotic; diaminopyrimidine antibiotic; sulfonamide antibiotic; phenicol antibiotic; penem	antibiotic efflux	resistance-nodulation-cell division (RND) antibiotic efflux pump
KP808_16050	Loose	400	29.261	nalC	31.33	3000818	protein overexpression model	n/a	n/a	macrolide antibiotic; fluoroquinolone antibiotic; monobactam; carbapenem; cephalosporin; cephamycin; penam; tetracycline antibiotic; peptide antibiotic; aminocoumarin antibiotic; diaminopyrimidine antibiotic; sulfonamide antibiotic; phenicol antibiotic; penem	antibiotic efflux	resistance-nodulation-cell division (RND) antibiotic efflux pump
KP808_16090	Loose	390	25.0238	MexZ	23.91	3003709	protein overexpression model	n/a	n/a	macrolide antibiotic; fluoroquinolone antibiotic; aminoglycoside antibiotic; carbapenem; cephalosporin; cephamycin; penam; tetracycline antibiotic; acridine dye; phenicol antibiotic	antibiotic efflux	resistance-nodulation-cell division (RND) antibiotic efflux pump
KP808_16115	Loose	400	23.483	nalC	21.62	3000818	protein overexpression model	n/a	n/a	macrolide antibiotic; fluoroquinolone antibiotic; monobactam; carbapenem; cephalosporin; cephamycin; penam; tetracycline antibiotic; peptide antibiotic; aminocoumarin antibiotic; diaminopyrimidine antibiotic; sulfonamide antibiotic; phenicol antibiotic; penem	antibiotic efflux	resistance-nodulation-cell division (RND) antibiotic efflux pump
KP808_16130	Loose	400	82.4185	nalC	38.06	3000818	protein overexpression model	n/a	n/a	macrolide antibiotic; fluoroquinolone antibiotic; monobactam; carbapenem; cephalosporin; cephamycin; penam; tetracycline antibiotic; peptide antibiotic; aminocoumarin antibiotic; diaminopyrimidine antibiotic; sulfonamide antibiotic; phenicol antibiotic; penem	antibiotic efflux	resistance-nodulation-cell division (RND) antibiotic efflux pump
KP808_16350	Loose	210	32.3426	Escherichia coli marR mutant conferring antibiotic resistance	30.49	3003378	protein overexpression model	n/a	n/a	fluoroquinolone antibiotic; cephalosporin; glycylcycline; penam; tetracycline antibiotic; rifamycin antibiotic; phenicol antibiotic; triclosan	antibiotic target alteration; antibiotic efflux	resistance-nodulation-cell division (RND) antibiotic efflux pump
KP808_16380	Loose	200	23.8682	Escherichia coli soxS with mutation conferring antibiotic resistance	48	3003511	protein overexpression model	n/a	n/a	fluoroquinolone antibiotic; monobactam; carbapenem; cephalosporin; glycylcycline; cephamycin; penam; tetracycline antibiotic; rifamycin antibiotic; phenicol antibiotic; triclosan; penem	antibiotic target alteration; antibiotic efflux; reduced permeability to antibiotic	ATP-binding cassette (ABC) antibiotic efflux pump; major facilitator superfamily (MFS) antibiotic efflux pump; resistance-nodulation-cell division (RND) antibiotic efflux pump; General Bacterial Porin with reduced permeability to beta-lactams
KP808_16385	Loose	210	24.2534	Escherichia coli marR mutant conferring antibiotic resistance	46.15	3003378	protein overexpression model	n/a	n/a	fluoroquinolone antibiotic; cephalosporin; glycylcycline; penam; tetracycline antibiotic; rifamycin antibiotic; phenicol antibiotic; triclosan	antibiotic target alteration; antibiotic efflux	resistance-nodulation-cell division (RND) antibiotic efflux pump
KP808_16480	Loose	375	26.1794	nalD	32.35	3000819	protein overexpression model	n/a	n/a	macrolide antibiotic; fluoroquinolone antibiotic; monobactam; carbapenem; cephalosporin; cephamycin; penam; tetracycline antibiotic; peptide antibiotic; aminocoumarin antibiotic; diaminopyrimidine antibiotic; sulfonamide antibiotic; phenicol antibiotic; penem	antibiotic efflux	resistance-nodulation-cell division (RND) antibiotic efflux pump
KP808_16650	Loose	660	25.7942	MexS	36.36	3000813	protein overexpression model	n/a	n/a	fluoroquinolone antibiotic; diaminopyrimidine antibiotic; phenicol antibiotic	antibiotic efflux	resistance-nodulation-cell division (RND) antibiotic efflux pump
KP808_16665	Loose	310	25.409	Type B NfxB	35.09	3004060	protein overexpression model	n/a	n/a	macrolide antibiotic; fluoroquinolone antibiotic; aminoglycoside antibiotic; cephalosporin; penam; tetracycline antibiotic; aminocoumarin antibiotic; diaminopyrimidine antibiotic; phenicol antibiotic	antibiotic efflux	resistance-nodulation-cell division (RND) antibiotic efflux pump
KP808_16790	Loose	500	22.3274	MexT	31.37	3000814	protein overexpression model	n/a	n/a	fluoroquinolone antibiotic; diaminopyrimidine antibiotic; phenicol antibiotic	antibiotic efflux	resistance-nodulation-cell division (RND) antibiotic efflux pump
KP808_17005	Loose	200	38.5058	Escherichia coli soxS with mutation conferring antibiotic resistance	31.17	3003511	protein overexpression model	n/a	n/a	fluoroquinolone antibiotic; monobactam; carbapenem; cephalosporin; glycylcycline; cephamycin; penam; tetracycline antibiotic; rifamycin antibiotic; phenicol antibiotic; triclosan; penem	antibiotic target alteration; antibiotic efflux; reduced permeability to antibiotic	ATP-binding cassette (ABC) antibiotic efflux pump; major facilitator superfamily (MFS) antibiotic efflux pump; resistance-nodulation-cell division (RND) antibiotic efflux pump; General Bacterial Porin with reduced permeability to beta-lactams
KP808_17085	Loose	310	24.6386	Type B NfxB	50	3004060	protein overexpression model	n/a	n/a	macrolide antibiotic; fluoroquinolone antibiotic; aminoglycoside antibiotic; cephalosporin; penam; tetracycline antibiotic; aminocoumarin antibiotic; diaminopyrimidine antibiotic; phenicol antibiotic	antibiotic efflux	resistance-nodulation-cell division (RND) antibiotic efflux pump
KP808_17150	Loose	500	24.6386	MexT	38.24	3000814	protein overexpression model	n/a	n/a	fluoroquinolone antibiotic; diaminopyrimidine antibiotic; phenicol antibiotic	antibiotic efflux	resistance-nodulation-cell division (RND) antibiotic efflux pump
KP808_17180	Loose	200	26.9498	Escherichia coli soxS with mutation conferring antibiotic resistance	27.87	3003511	protein overexpression model	n/a	n/a	fluoroquinolone antibiotic; monobactam; carbapenem; cephalosporin; glycylcycline; cephamycin; penam; tetracycline antibiotic; rifamycin antibiotic; phenicol antibiotic; triclosan; penem	antibiotic target alteration; antibiotic efflux; reduced permeability to antibiotic	ATP-binding cassette (ABC) antibiotic efflux pump; major facilitator superfamily (MFS) antibiotic efflux pump; resistance-nodulation-cell division (RND) antibiotic efflux pump; General Bacterial Porin with reduced permeability to beta-lactams
KP808_17240	Loose	400	25.0238	tetR	23.26	3003479	protein overexpression model	n/a	n/a	tetracycline antibiotic	antibiotic target alteration; antibiotic efflux	major facilitator superfamily (MFS) antibiotic efflux pump
KP808_17255	Loose	660	77.411	MexS	28.21	3000813	protein overexpression model	n/a	n/a	fluoroquinolone antibiotic; diaminopyrimidine antibiotic; phenicol antibiotic	antibiotic efflux	resistance-nodulation-cell division (RND) antibiotic efflux pump
KP808_17270	Loose	200	35.8094	Escherichia coli soxS with mutation conferring antibiotic resistance	26.53	3003511	protein overexpression model	n/a	n/a	fluoroquinolone antibiotic; monobactam; carbapenem; cephalosporin; glycylcycline; cephamycin; penam; tetracycline antibiotic; rifamycin antibiotic; phenicol antibiotic; triclosan; penem	antibiotic target alteration; antibiotic efflux; reduced permeability to antibiotic	ATP-binding cassette (ABC) antibiotic efflux pump; major facilitator superfamily (MFS) antibiotic efflux pump; resistance-nodulation-cell division (RND) antibiotic efflux pump; General Bacterial Porin with reduced permeability to beta-lactams
KP808_17415	Loose	200	49.6766	Escherichia coli soxS with mutation conferring antibiotic resistance	28.57	3003511	protein overexpression model	n/a	n/a	fluoroquinolone antibiotic; monobactam; carbapenem; cephalosporin; glycylcycline; cephamycin; penam; tetracycline antibiotic; rifamycin antibiotic; phenicol antibiotic; triclosan; penem	antibiotic target alteration; antibiotic efflux; reduced permeability to antibiotic	ATP-binding cassette (ABC) antibiotic efflux pump; major facilitator superfamily (MFS) antibiotic efflux pump; resistance-nodulation-cell division (RND) antibiotic efflux pump; General Bacterial Porin with reduced permeability to beta-lactams
KP808_17570	Loose	210	97.8265	Escherichia coli marR mutant conferring antibiotic resistance	45.38	3003378	protein overexpression model	n/a	n/a	fluoroquinolone antibiotic; cephalosporin; glycylcycline; penam; tetracycline antibiotic; rifamycin antibiotic; phenicol antibiotic; triclosan	antibiotic target alteration; antibiotic efflux	resistance-nodulation-cell division (RND) antibiotic efflux pump
KP808_17575	Loose	400	24.6386	nalC	69.23	3000818	protein overexpression model	n/a	n/a	macrolide antibiotic; fluoroquinolone antibiotic; monobactam; carbapenem; cephalosporin; cephamycin; penam; tetracycline antibiotic; peptide antibiotic; aminocoumarin antibiotic; diaminopyrimidine antibiotic; sulfonamide antibiotic; phenicol antibiotic; penem	antibiotic efflux	resistance-nodulation-cell division (RND) antibiotic efflux pump
KP808_18000	Loose	270	46.9802	MexR	30.86	3000506	protein overexpression model	n/a	n/a	macrolide antibiotic; fluoroquinolone antibiotic; monobactam; carbapenem; cephalosporin; cephamycin; penam; tetracycline antibiotic; peptide antibiotic; aminocoumarin antibiotic; diaminopyrimidine antibiotic; sulfonamide antibiotic; phenicol antibiotic; penem	antibiotic target alteration; antibiotic efflux	resistance-nodulation-cell division (RND) antibiotic efflux pump
KP808_18045	Loose	375	43.1282	Escherichia coli acrR with mutation conferring multidrug antibiotic resistance	35	3003807	protein overexpression model	n/a	n/a	fluoroquinolone antibiotic; cephalosporin; glycylcycline; penam; tetracycline antibiotic; rifamycin antibiotic; phenicol antibiotic; triclosan	antibiotic target alteration; antibiotic efflux	resistance-nodulation-cell division (RND) antibiotic efflux pump
KP808_18245	Loose	500	26.5646	MexT	30.36	3000814	protein overexpression model	n/a	n/a	fluoroquinolone antibiotic; diaminopyrimidine antibiotic; phenicol antibiotic	antibiotic efflux	resistance-nodulation-cell division (RND) antibiotic efflux pump
KP808_18515	Loose	500	23.483	MexT	26.76	3000814	protein overexpression model	n/a	n/a	fluoroquinolone antibiotic; diaminopyrimidine antibiotic; phenicol antibiotic	antibiotic efflux	resistance-nodulation-cell division (RND) antibiotic efflux pump
KP808_18525	Loose	210	28.8758	Escherichia coli marR mutant conferring antibiotic resistance	27.38	3003378	protein overexpression model	n/a	n/a	fluoroquinolone antibiotic; cephalosporin; glycylcycline; penam; tetracycline antibiotic; rifamycin antibiotic; phenicol antibiotic; triclosan	antibiotic target alteration; antibiotic efflux	resistance-nodulation-cell division (RND) antibiotic efflux pump
KP808_18825	Loose	500	114.005	MexT	31.27	3000814	protein overexpression model	n/a	n/a	fluoroquinolone antibiotic; diaminopyrimidine antibiotic; phenicol antibiotic	antibiotic efflux	resistance-nodulation-cell division (RND) antibiotic efflux pump
KP808_18845	Loose	500	26.5646	MexT	28.57	3000814	protein overexpression model	n/a	n/a	fluoroquinolone antibiotic; diaminopyrimidine antibiotic; phenicol antibiotic	antibiotic efflux	resistance-nodulation-cell division (RND) antibiotic efflux pump
KP808_19935	Loose	400	22.3274	tetR	28	3003479	protein overexpression model	n/a	n/a	tetracycline antibiotic	antibiotic target alteration; antibiotic efflux	major facilitator superfamily (MFS) antibiotic efflux pump
KP808_19965	Loose	660	28.8758	MexS	35.42	3000813	protein overexpression model	n/a	n/a	fluoroquinolone antibiotic; diaminopyrimidine antibiotic; phenicol antibiotic	antibiotic efflux	resistance-nodulation-cell division (RND) antibiotic efflux pump
KP808_20545	Loose	200	48.9062	Escherichia coli soxS with mutation conferring antibiotic resistance	26.79	3003511	protein overexpression model	n/a	n/a	fluoroquinolone antibiotic; monobactam; carbapenem; cephalosporin; glycylcycline; cephamycin; penam; tetracycline antibiotic; rifamycin antibiotic; phenicol antibiotic; triclosan; penem	antibiotic target alteration; antibiotic efflux; reduced permeability to antibiotic	ATP-binding cassette (ABC) antibiotic efflux pump; major facilitator superfamily (MFS) antibiotic efflux pump; resistance-nodulation-cell division (RND) antibiotic efflux pump; General Bacterial Porin with reduced permeability to beta-lactams
KP808_20610	Loose	500	23.8682	MexT	43.75	3000814	protein overexpression model	n/a	n/a	fluoroquinolone antibiotic; diaminopyrimidine antibiotic; phenicol antibiotic	antibiotic efflux	resistance-nodulation-cell division (RND) antibiotic efflux pump
KP808_20790	Loose	660	24.2534	MexS	57.14	3000813	protein overexpression model	n/a	n/a	fluoroquinolone antibiotic; diaminopyrimidine antibiotic; phenicol antibiotic	antibiotic efflux	resistance-nodulation-cell division (RND) antibiotic efflux pump
KP808_21015	Loose	200	35.8094	Escherichia coli soxS with mutation conferring antibiotic resistance	31.52	3003511	protein overexpression model	n/a	n/a	fluoroquinolone antibiotic; monobactam; carbapenem; cephalosporin; glycylcycline; cephamycin; penam; tetracycline antibiotic; rifamycin antibiotic; phenicol antibiotic; triclosan; penem	antibiotic target alteration; antibiotic efflux; reduced permeability to antibiotic	ATP-binding cassette (ABC) antibiotic efflux pump; major facilitator superfamily (MFS) antibiotic efflux pump; resistance-nodulation-cell division (RND) antibiotic efflux pump; General Bacterial Porin with reduced permeability to beta-lactams
KP808_21090	Loose	400	25.409	tetR	30	3003479	protein overexpression model	n/a	n/a	tetracycline antibiotic	antibiotic target alteration; antibiotic efflux	major facilitator superfamily (MFS) antibiotic efflux pump
KP808_21180	Loose	500	24.2534	MexT	32.73	3000814	protein overexpression model	n/a	n/a	fluoroquinolone antibiotic; diaminopyrimidine antibiotic; phenicol antibiotic	antibiotic efflux	resistance-nodulation-cell division (RND) antibiotic efflux pump
KP808_21515	Loose	500	25.0238	MexT	35.29	3000814	protein overexpression model	n/a	n/a	fluoroquinolone antibiotic; diaminopyrimidine antibiotic; phenicol antibiotic	antibiotic efflux	resistance-nodulation-cell division (RND) antibiotic efflux pump
KP808_22025	Loose	375	28.4906	nalD	23.64	3000819	protein overexpression model	n/a	n/a	macrolide antibiotic; fluoroquinolone antibiotic; monobactam; carbapenem; cephalosporin; cephamycin; penam; tetracycline antibiotic; peptide antibiotic; aminocoumarin antibiotic; diaminopyrimidine antibiotic; sulfonamide antibiotic; phenicol antibiotic; penem	antibiotic efflux	resistance-nodulation-cell division (RND) antibiotic efflux pump
KP808_22235	Loose	400	24.2534	nalC	41.38	3000818	protein overexpression model	n/a	n/a	macrolide antibiotic; fluoroquinolone antibiotic; monobactam; carbapenem; cephalosporin; cephamycin; penam; tetracycline antibiotic; peptide antibiotic; aminocoumarin antibiotic; diaminopyrimidine antibiotic; sulfonamide antibiotic; phenicol antibiotic; penem	antibiotic efflux	resistance-nodulation-cell division (RND) antibiotic efflux pump
KP808_22595	Loose	270	23.483	MexR	31.25	3000506	protein overexpression model	n/a	n/a	macrolide antibiotic; fluoroquinolone antibiotic; monobactam; carbapenem; cephalosporin; cephamycin; penam; tetracycline antibiotic; peptide antibiotic; aminocoumarin antibiotic; diaminopyrimidine antibiotic; sulfonamide antibiotic; phenicol antibiotic; penem	antibiotic target alteration; antibiotic efflux	resistance-nodulation-cell division (RND) antibiotic efflux pump
KP808_22705	Loose	660	24.6386	MexS	54.17	3000813	protein overexpression model	n/a	n/a	fluoroquinolone antibiotic; diaminopyrimidine antibiotic; phenicol antibiotic	antibiotic efflux	resistance-nodulation-cell division (RND) antibiotic efflux pump
KP808_22730	Loose	500	24.6386	MexT	24.8	3000814	protein overexpression model	n/a	n/a	fluoroquinolone antibiotic; diaminopyrimidine antibiotic; phenicol antibiotic	antibiotic efflux	resistance-nodulation-cell division (RND) antibiotic efflux pump
KP808_22875	Loose	390	26.9498	MexZ	25.32	3003709	protein overexpression model	n/a	n/a	macrolide antibiotic; fluoroquinolone antibiotic; aminoglycoside antibiotic; carbapenem; cephalosporin; cephamycin; penam; tetracycline antibiotic; acridine dye; phenicol antibiotic	antibiotic efflux	resistance-nodulation-cell division (RND) antibiotic efflux pump
KP808_23360	Loose	200	56.225	Escherichia coli soxS with mutation conferring antibiotic resistance	28.16	3003511	protein overexpression model	n/a	n/a	fluoroquinolone antibiotic; monobactam; carbapenem; cephalosporin; glycylcycline; cephamycin; penam; tetracycline antibiotic; rifamycin antibiotic; phenicol antibiotic; triclosan; penem	antibiotic target alteration; antibiotic efflux; reduced permeability to antibiotic	ATP-binding cassette (ABC) antibiotic efflux pump; major facilitator superfamily (MFS) antibiotic efflux pump; resistance-nodulation-cell division (RND) antibiotic efflux pump; General Bacterial Porin with reduced permeability to beta-lactams
KP808_23390	Loose	400	23.0978	tetR	28.89	3003479	protein overexpression model	n/a	n/a	tetracycline antibiotic	antibiotic target alteration; antibiotic efflux	major facilitator superfamily (MFS) antibiotic efflux pump
KP808_23480	Loose	375	35.8094	Escherichia coli acrR with mutation conferring multidrug antibiotic resistance	35.42	3003807	protein overexpression model	n/a	n/a	fluoroquinolone antibiotic; cephalosporin; glycylcycline; penam; tetracycline antibiotic; rifamycin antibiotic; phenicol antibiotic; triclosan	antibiotic target alteration; antibiotic efflux	resistance-nodulation-cell division (RND) antibiotic efflux pump
KP808_23585	Loose	375	46.595	Escherichia coli acrR with mutation conferring multidrug antibiotic resistance	32.88	3003807	protein overexpression model	n/a	n/a	fluoroquinolone antibiotic; cephalosporin; glycylcycline; penam; tetracycline antibiotic; rifamycin antibiotic; phenicol antibiotic; triclosan	antibiotic target alteration; antibiotic efflux	resistance-nodulation-cell division (RND) antibiotic efflux pump
KP808_23890	Loose	200	46.595	Escherichia coli soxS with mutation conferring antibiotic resistance	30.12	3003511	protein overexpression model	n/a	n/a	fluoroquinolone antibiotic; monobactam; carbapenem; cephalosporin; glycylcycline; cephamycin; penam; tetracycline antibiotic; rifamycin antibiotic; phenicol antibiotic; triclosan; penem	antibiotic target alteration; antibiotic efflux; reduced permeability to antibiotic	ATP-binding cassette (ABC) antibiotic efflux pump; major facilitator superfamily (MFS) antibiotic efflux pump; resistance-nodulation-cell division (RND) antibiotic efflux pump; General Bacterial Porin with reduced permeability to beta-lactams
KP808_23975	Loose	500	29.261	MexT	23.88	3000814	protein overexpression model	n/a	n/a	fluoroquinolone antibiotic; diaminopyrimidine antibiotic; phenicol antibiotic	antibiotic efflux	resistance-nodulation-cell division (RND) antibiotic efflux pump
KP808_24035	Loose	300	34.6538	Escherichia coli soxR with mutation conferring antibiotic resistance	24.27	3003381	protein overexpression model	n/a	n/a	fluoroquinolone antibiotic; cephalosporin; glycylcycline; penam; tetracycline antibiotic; rifamycin antibiotic; phenicol antibiotic; triclosan	antibiotic target alteration; antibiotic efflux	ATP-binding cassette (ABC) antibiotic efflux pump; major facilitator superfamily (MFS) antibiotic efflux pump; resistance-nodulation-cell division (RND) antibiotic efflux pump
KP808_24180	Loose	375	39.6614	Escherichia coli acrR with mutation conferring multidrug antibiotic resistance	29.79	3003807	protein overexpression model	n/a	n/a	fluoroquinolone antibiotic; cephalosporin; glycylcycline; penam; tetracycline antibiotic; rifamycin antibiotic; phenicol antibiotic; triclosan	antibiotic target alteration; antibiotic efflux	resistance-nodulation-cell division (RND) antibiotic efflux pump
KP808_24305	Loose	660	26.9498	MexS	32.35	3000813	protein overexpression model	n/a	n/a	fluoroquinolone antibiotic; diaminopyrimidine antibiotic; phenicol antibiotic	antibiotic efflux	resistance-nodulation-cell division (RND) antibiotic efflux pump
KP808_24620	Loose	270	22.7126	MexR	33.33	3000506	protein overexpression model	n/a	n/a	macrolide antibiotic; fluoroquinolone antibiotic; monobactam; carbapenem; cephalosporin; cephamycin; penam; tetracycline antibiotic; peptide antibiotic; aminocoumarin antibiotic; diaminopyrimidine antibiotic; sulfonamide antibiotic; phenicol antibiotic; penem	antibiotic target alteration; antibiotic efflux	resistance-nodulation-cell division (RND) antibiotic efflux pump
KP808_24780	Loose	310	30.4166	Type B NfxB	44.12	3004060	protein overexpression model	n/a	n/a	macrolide antibiotic; fluoroquinolone antibiotic; aminoglycoside antibiotic; cephalosporin; penam; tetracycline antibiotic; aminocoumarin antibiotic; diaminopyrimidine antibiotic; phenicol antibiotic	antibiotic efflux	resistance-nodulation-cell division (RND) antibiotic efflux pump
KP808_25060	Loose	270	24.2534	MexR	32	3000506	protein overexpression model	n/a	n/a	macrolide antibiotic; fluoroquinolone antibiotic; monobactam; carbapenem; cephalosporin; cephamycin; penam; tetracycline antibiotic; peptide antibiotic; aminocoumarin antibiotic; diaminopyrimidine antibiotic; sulfonamide antibiotic; phenicol antibiotic; penem	antibiotic target alteration; antibiotic efflux	resistance-nodulation-cell division (RND) antibiotic efflux pump
KP808_25100	Loose	270	25.0238	MexR	39.39	3000506	protein overexpression model	n/a	n/a	macrolide antibiotic; fluoroquinolone antibiotic; monobactam; carbapenem; cephalosporin; cephamycin; penam; tetracycline antibiotic; peptide antibiotic; aminocoumarin antibiotic; diaminopyrimidine antibiotic; sulfonamide antibiotic; phenicol antibiotic; penem	antibiotic target alteration; antibiotic efflux	resistance-nodulation-cell division (RND) antibiotic efflux pump
KP808_25200	Loose	660	23.0978	MexS	48	3000813	protein overexpression model	n/a	n/a	fluoroquinolone antibiotic; diaminopyrimidine antibiotic; phenicol antibiotic	antibiotic efflux	resistance-nodulation-cell division (RND) antibiotic efflux pump
KP808_25370	Loose	400	24.6386	nalC	40	3000818	protein overexpression model	n/a	n/a	macrolide antibiotic; fluoroquinolone antibiotic; monobactam; carbapenem; cephalosporin; cephamycin; penam; tetracycline antibiotic; peptide antibiotic; aminocoumarin antibiotic; diaminopyrimidine antibiotic; sulfonamide antibiotic; phenicol antibiotic; penem	antibiotic efflux	resistance-nodulation-cell division (RND) antibiotic efflux pump
KP808_25385	Loose	660	25.7942	MexS	54.17	3000813	protein overexpression model	n/a	n/a	fluoroquinolone antibiotic; diaminopyrimidine antibiotic; phenicol antibiotic	antibiotic efflux	resistance-nodulation-cell division (RND) antibiotic efflux pump
KP808_25395	Loose	500	25.0238	MexT	33.33	3000814	protein overexpression model	n/a	n/a	fluoroquinolone antibiotic; diaminopyrimidine antibiotic; phenicol antibiotic	antibiotic efflux	resistance-nodulation-cell division (RND) antibiotic efflux pump
KP808_25405	Loose	310	24.6386	Type B NfxB	38.1	3004060	protein overexpression model	n/a	n/a	macrolide antibiotic; fluoroquinolone antibiotic; aminoglycoside antibiotic; cephalosporin; penam; tetracycline antibiotic; aminocoumarin antibiotic; diaminopyrimidine antibiotic; phenicol antibiotic	antibiotic efflux	resistance-nodulation-cell division (RND) antibiotic efflux pump
KP808_25630	Loose	390	25.0238	MexZ	40	3003709	protein overexpression model	n/a	n/a	macrolide antibiotic; fluoroquinolone antibiotic; aminoglycoside antibiotic; carbapenem; cephalosporin; cephamycin; penam; tetracycline antibiotic; acridine dye; phenicol antibiotic	antibiotic efflux	resistance-nodulation-cell division (RND) antibiotic efflux pump
KP808_25805	Loose	375	26.1794	Escherichia coli acrR with mutation conferring multidrug antibiotic resistance	28.57	3003807	protein overexpression model	n/a	n/a	fluoroquinolone antibiotic; cephalosporin; glycylcycline; penam; tetracycline antibiotic; rifamycin antibiotic; phenicol antibiotic; triclosan	antibiotic target alteration; antibiotic efflux	resistance-nodulation-cell division (RND) antibiotic efflux pump
